# Supplementary material for: Triptans utilization in Italian population: A real-life study in community pharmacies
Source: PLoS One. 2023 Sep 8;18(9):e0291323. doi: 10.1371/journal.pone.0291323 (PMC10490971; doi:10.1371/journal.pone.0291323)
Supplement: S1 Database — (XLS) [file pone.0291323.s002.xls]

## Sheet: DB_articolo
			Who takes care of the patients									Number of days with headache in the last three months
id_number	Gender	use of triptans	Nobody	Other physician	General practitioner	Migraine clinic	Number of years with headache	Analgesic drug solve the problem	The headache is a disease	id_migraine	Medication Overuse Headache	4 categories	2 categories	Educational level	Age_class	Residence area
2538	F	0	0	0	1	0	2	4	1	1	0	1	1	1	1	north
4241	F	0	1	0	0	0	1	4	1	0	0	3	2	1	1	north
1039	M	0	0	0	1	0	2	1	0	2	0	1	1	1	1	north
1324	M	0	1	0	0	0	1	2	0	3	0	1	1	1	1	north
2344	F	0	1	0	0	0	1	3	0	3	1	3	1	1	1	center-south
2813	F	0	1	0	0	0	1	2	0	1	0	1	1	1	1	north
3633	M	0	1	0	0	0	2	1	0	2	0	1	1	1	1	north
1599	F	0	1	0	0	0	2	3	0	1	0	3	1	1	1	north
103	M	0	1	0	0	0	2	1	0	3	0	1	1	1	1	north
3198	M	0	0	1	0	0	3	1	1	3	0	1	1	1	1	north
3675	F	0	1	0	0	0	1	1	0	0	0	1	1	1	1	north
440	M	0	0	0	1	1	1	2	1	3	0	1	1	1	1	north
2122	F	0	0	0	1	0	2	1	0	2	0	1	1	2	1	north
3205	M	0	0	1	0	0	3	1	0	2	0	1	1	2	1	north
1239	F	0	1	0	0	0	2	1	0	1	0	1	1	1	1	north
3713	F	0	0	0	1	0	2	3	0	2	0	1	1	2	1	north
2024	F	0	0	0	1	0	1	4	1	2	0	1	1	2	1	north
4002	F	0	1	0	0	0	1	2	0	1	0	1	1	1	1	north
1308	M	0	1	0	0	0	3	3	0	3	0	1	1	2	1	north
4349	F	0	0	1	0	0	2	2	1	3	1	3	1	2	1	north
3648	F	0	1	0	0	0	1	2	0	1	0	1	1	2	1	center-south
3906	F	0	1	0	0	0	2	1	0	2	0	1	1	2	1	north
2534	M	0	1	0	0	0	2	1	0	2	0	1	1	2	1	north
435	M	1	0	0	0	1	4	4	1	3	0	1	1	2	1	north
2194	F	0	0	0	1	0	2	1	0	3	0	1	1	2	1	north
4307	M	0	0	1	1	0	2	1	0	2	0	1	1	2	1	north
3113	F	0	1	0	0	0	3	3	0	0	0	3	2	2	1	north
4040	M	0	0	0	1	0	2	1	1	2	0	1	1	2	1	north
2381	F	0	0	0	1	0	2	1	0	2	0	1	1	2	1	north
3678	M	0	0	0	1	0	2	2	0	3	0	1	1	2	1	north
1436	M	0	0	1	0	0	2	1	0	1	0	1	1	2	1	north
66	M	0	1	0	0	0	1	1	1	1	0	2	1	2	1	north
1193	M	0	1	0	0	0	3	2	0	2	1	3	1	2	1	north
543	M	0	1	0	0	0	2	1	0	2	0	1	1	2	1	north
866	F	0	1	0	0	0	2	1	0	0	0	1	1	2	1	north
3839	F	0	0	0	0	1	4	4	1	1	1	3	2	2	1	center-south
1601	M	0	0	1	1	0	3	3	0	2	0	1	1	2	1	north
3344	F	0	0	0	1	0	2	2	1	3	0	1	1	2	1	north
448	M	1	0	0	1	0	2	2	1	3	0	1	1	2	1	north
3508	F	0	0	0	1	0	1	1	0	2	0	1	1	2	1	north
2233	F	0	1	0	0	0	3	4	1	1	0	1	1	2	1	north
3931	F	0	0	0	1	0	4	1	1	3	0	2	1	2	1	north
914	F	0	1	0	0	0	2	1	0	1	1	1	1	2	1	north
3094	F	0	0	1	0	0	3	1	1	3	1	3	1	2	1	north
3326	M	0	0	0	1	0	2	2	0	2	0	1	1	2	1	north
240	F	0	0	1	1	0	3	3	1	3	0	2	1	2	1	north
3134	F	0	1	0	0	0	2	2	0	1	0	1	1	2	1	north
3831	M	0	1	0	0	0	2	3	0	2	0	1	1	2	1	north
3907	F	0	0	0	1	0	2	1	1	3	0	1	1	2	1	north
527	F	0	1	0	0	0	3	1	0	3	0	1	1	2	1	north
993	F	1	0	0	0	1	2	4	1	3	0	1	1	2	1	north
997	F	0	1	0	0	0	2	3	0	1	0	1	1	2	1	north
2776	M	0	1	0	0	0	3	3	1	3	0	1	1	2	1	north
2977	M	0	1	0	0	0	1	1	0	0	0	1	1	2	1	north
1987	F	1	1	0	0	0	4	2	1	3	1	3	1	2	1	north
2464	F	0	0	1	1	0	3	3	1	3	0	1	1	2	1	north
1607	F	0	0	0	1	1	2	4	1	3	1	4	2	2	1	north
2770	F	0	0	0	1	0	4	3	0	3	1	2	1	2	1	north
3151	M	0	0	0	1	0	2	2	0	3	0	2	1	2	1	north
3519	F	1	0	0	1	0	2	1	1	3	1	1	1	2	1	north
3263	F	0	0	1	0	0	4	2	1	3	0	1	1	2	1	north
4015	F	0	0	0	1	0	1	2	0	3	0	1	1	2	1	north
4194	F	0	1	0	0	0	2	2	1	2	0	2	1	2	1	north
1385	F	0	1	0	0	0	1	1	0	1	0	1	1	2	1	north
771	F	1	0	0	1	1	4	2	1	3	1	3	1	2	1	north
1008	F	0	0	0	1	0	2	3	0	2	0	1	1	2	1	north
3785	F	0	0	0	1	0	4	1	0	1	0	4	2	2	1	north
808	M	1	0	0	0	1	4	4	1	1	1	3	2	2	1	center-south
2342	F	0	0	1	0	0	4	3	0	2	1	4	2	2	1	center-south
2343	M	0	0	1	0	0	4	3	0	2	1	4	2	2	1	center-south
3135	F	0	1	0	0	0	3	3	1	3	0	1	1	2	1	north
2961	F	0	0	0	1	0	2	1	1	2	0	1	1	2	1	north
865	F	0	1	0	0	0	1	1	0	1	0	1	1	2	1	north
3355	M	0	1	0	0	0	3	2	1	3	0	1	1	2	1	north
4033	F	0	0	0	1	0	2	3	1	2	1	3	1	2	1	north
3689	F	0	1	0	0	0	3	1	0	2	0	1	1	2	1	north
555	F	0	0	1	0	0	2	3	1	3	0	1	1	2	1	north
4288	F	1	1	0	0	0	3	3	1	3	1	1	1	2	1	north
4045	M	0	0	1	0	0	4	3	1	3	0	1	1	2	1	north
4387	F	1	0	1	0	0	2	1	1	2	1	3	1	2	1	north
252	M	0	0	1	1	0	2	1	0	2	0	1	1	2	1	north
623	F	0	1	0	0	0	4	2	0	2	0	1	1	2	1	north
2509	F	1	0	0	1	0	4	1	1	3	0	2	1	2	1	north
2212	F	0	1	0	0	0	2	1	0	0	0	1	1	2	1	center-south
2811	F	0	0	0	1	0	1	2	1	3	0	1	1	2	1	center-south
4024	M	0	1	0	0	0	4	2	1	3	0	2	1	2	1	center-south
3037	F	0	1	0	0	0	2	1	0	1	0	1	1	2	1	center-south
19	F	0	1	0	0	0	2	1	1	0	0	3	1	2	1	center-south
323	F	0	1	0	0	0	2	4	0	3	0	1	1	2	1	center-south
2590	F	0	0	0	1	0	2	1	0	3	1	3	2	2	1	north
1591	M	0	1	0	0	0	4	2	1	3	0	1	1	2	1	north
3108	F	0	0	0	1	0	2	2	1	3	0	2	1	2	1	center-south
2690	F	1	1	0	0	0	4	3	1	3	0	1	1	2	1	north
2976	F	0	0	0	1	0	2	1	0	2	0	1	1	2	1	north
3594	F	0	1	0	0	0	2	2	0	1	0	1	1	2	1	north
4135	F	0	1	0	0	0	3	1	0	2	0	1	1	2	1	north
4246	M	0	0	0	1	0	1	2	0	0	0	1	1	2	1	north
4273	F	0	1	0	0	0	4	2	0	3	0	1	1	2	1	north
129	F	0	1	0	0	0	2	1	0	2	0	1	1	2	1	north
1631	F	0	0	0	0	1	1	1	1	2	1	4	2	2	1	north
2353	F	0	0	0	1	0	4	1	0	2	0	1	1	2	1	north
111	M	0	0	1	1	1	4	1	0	2	0	2	1	2	1	north
4371	F	0	0	1	0	0	2	1	1	2	1	3	1	2	1	north
1663	M	0	1	0	0	0	4	2	0	2	0	2	1	2	1	north
415	F	0	1	0	0	0	4	1	0	2	0	1	1	2	1	north
1860	F	0	0	1	1	0	4	2	0	2	0	1	1	2	1	north
1443	F	0	1	0	0	0	2	2	0	1	0	1	1	2	1	north
3225	M	0	1	0	0	0	3	1	0	0	0	1	1	2	1	north
3230	F	0	1	0	0	0	4	3	0	3	0	1	1	2	1	north
4329	F	0	0	0	1	0	3	1	1	2	0	1	1	2	1	north
454	M	1	0	1	1	0	3	2	1	3	0	1	1	2	1	north
3965	F	0	1	0	0	0	2	1	0	2	0	1	1	2	1	north
3894	F	0	0	1	1	0	3	2	0	3	0	1	1	2	1	center-south
1213	M	0	1	0	0	0	3	2	1	2	0	1	1	2	1	north
2239	F	0	1	0	0	0	2	2	0	2	0	1	1	2	1	north
4171	F	0	1	0	0	0	4	3	1	2	0	2	1	2	1	north
3800	F	0	1	0	0	0	1	3	1	1	0	1	1	2	1	north
468	F	0	0	0	1	0	2	1	0	2	0	1	1	2	1	north
481	F	0	1	0	0	0	3	1	0	1	0	1	1	2	1	north
2004	F	0	0	1	0	0	4	2	1	3	0	1	1	2	1	north
4272	F	0	1	0	0	0	2	1	0	2	0	1	1	2	1	north
4392	M	0	1	0	0	0	1	2	0	2	0	1	1	2	1	north
1310	M	0	1	0	0	0	4	1	0	2	0	2	1	2	1	north
1242	F	0	1	0	0	0	4	2	1	2	0	1	1	2	1	north
3354	F	0	1	0	0	0	2	4	0	2	0	1	1	2	1	north
85	F	0	1	0	0	0	2	2	0	2	0	1	1	2	1	north
1055	F	0	0	0	1	0	4	2	0	3	0	1	1	2	1	north
116	F	0	1	0	0	0	3	1	0	3	0	1	1	2	1	north
1614	F	0	0	0	1	0	2	1	1	3	0	1	1	2	1	north
123	M	0	1	0	0	0	4	3	0	3	0	1	1	2	1	north
3811	M	1	0	1	0	0	2	3	1	3	0	1	1	2	1	north
2654	F	0	0	1	0	0	4	2	1	3	1	2	1	2	1	north
721	F	0	1	0	0	0	3	1	0	2	0	1	1	2	1	north
3227	F	0	1	0	0	0	4	2	0	3	1	1	1	2	1	north
1793	F	0	1	0	0	0	2	2	0	0	0	1	1	2	1	north
1161	F	0	0	0	1	0	3	1	1	2	0	3	1	2	1	north
2422	M	0	1	0	0	0	3	1	0	1	0	1	1	2	1	center-south
2392	F	0	0	0	1	0	2	2	0	3	0	1	1	2	1	center-south
3143	F	0	1	0	0	0	2	2	1	1	0	1	1	2	1	north
1460	F	0	1	0	0	0	3	2	0	2	1	2	1	2	1	north
2547	F	0	1	0	0	0	3	1	0	2	0	1	1	2	1	north
913	F	0	0	0	1	0	2	1	0	3	0	2	1	2	1	north
3472	F	0	1	0	0	0	2	2	0	2	0	2	1	2	1	north
1881	F	1	0	0	0	1	2	3	1	3	1	2	1	2	1	north
2281	M	0	0	0	1	0	1	3	0	1	0	1	1	2	1	north
2152	M	0	1	0	0	0	2	1	0	1	0	1	1	2	1	north
1419	F	0	0	0	1	0	2	1	1	2	1	3	2	2	1	north
3280	F	1	0	1	0	0	2	3	1	3	1	2	1	2	1	north
4180	F	1	0	0	1	0	3	3	1	3	0	1	1	2	1	north
2245	F	0	1	0	0	0	2	1	0	2	0	1	1	2	1	north
3788	F	0	1	0	0	0	2	2	0	2	0	1	1	2	1	north
4191	F	0	0	0	1	0	2	2	1	2	0	1	1	2	1	north
2571	F	1	0	0	1	0	3	2	0	2	0	3	1	2	1	north
2626	F	1	0	0	0	1	3	3	1	3	0	1	1	2	1	north
3418	F	0	1	0	0	0	1	2	1	3	0	1	1	2	1	center-south
1690	F	0	0	0	1	0	2	3	1	3	0	1	1	2	1	center-south
2634	F	0	0	0	1	0	3	1	1	3	0	1	1	2	1	center-south
3200	F	0	0	0	0	1	2	3	1	3	1	3	1	2	1	center-south
3287	F	1	0	1	0	1	3	4	1	2	0	3	1	2	1	center-south
3001	F	0	1	0	0	0	3	2	0	3	0	2	1	2	1	center-south
2362	F	1	1	0	0	0	2	1	1	3	0	1	1	2	1	center-south
3021	F	0	0	0	1	0	4	2	1	1	0	1	1	2	1	center-south
207	F	0	1	0	0	0	1	3	1	3	1	3	2	2	1	center-south
1629	F	0	0	0	1	0	1	1	1	1	1	4	2	2	1	north
600	F	0	0	0	0	1	3	2	1	3	0	2	1	2	1	north
4343	F	0	1	0	0	0	3	2	0	1	0	1	1	2	1	north
287	M	1	0	1	0	0	2	2	1	3	0	1	1	2	1	north
2968	F	0	1	0	0	0	1	1	0	0	0	1	1	3	1	north
403	M	0	1	0	0	0	4	2	0	3	0	2	1	3	1	north
1908	F	0	1	0	0	0	1	1	0	0	0	1	1	2	1	north
3613	F	0	0	0	1	0	3	2	1	2	0	2	1	2	1	north
2230	F	0	1	0	0	0	3	2	1	2	0	1	1	3	1	north
1713	M	0	1	0	0	0	1	1	0	2	0	1	1	3	1	north
1102	F	0	1	0	0	0	4	1	0	3	0	1	1	2	1	north
2261	F	0	1	0	0	0	1	4	0	2	1	4	2	2	1	north
98	F	0	0	1	0	0	4	2	1	3	0	2	1	2	1	north
2657	M	0	1	0	0	0	2	1	0	3	1	2	1	2	1	north
52	M	0	1	0	0	0	2	1	0	1	0	1	1	2	1	north
4206	F	0	1	0	0	0	2	1	1	3	0	1	1	2	1	north
3173	F	0	1	0	0	0	4	3	0	2	0	1	1	2	1	north
2234	F	1	0	1	0	0	4	2	1	2	0	3	1	2	1	north
3111	F	1	0	0	1	0	2	2	1	3	0	1	1	2	1	north
3215	F	0	1	0	0	0	3	1	0	1	0	1	1	3	1	north
4260	F	0	0	0	1	0	4	2	1	2	1	2	1	2	1	north
1425	M	0	1	0	0	0	2	2	0	2	0	1	1	2	1	north
601	F	0	1	0	0	0	4	1	0	1	0	1	1	3	1	north
1846	F	0	0	0	1	0	4	1	1	1	1	2	1	2	1	north
3701	F	0	1	0	0	0	2	2	0	1	0	1	1	2	1	north
477	F	1	0	0	0	1	4	2	1	3	0	1	1	2	1	north
3615	F	0	1	0	0	0	1	3	0	1	0	1	1	2	1	north
1761	F	0	1	0	0	0	2	2	0	3	0	1	1	2	1	north
1292	M	0	0	0	1	0	3	1	1	2	0	1	1	3	1	north
1493	F	1	0	1	0	0	2	4	1	1	0	2	1	2	1	north
3059	F	0	1	0	0	0	2	1	0	2	0	1	1	2	1	north
2881	F	0	1	0	0	0	2	2	1	1	0	1	1	2	1	center-south
3661	F	1	0	0	1	0	2	3	1	3	0	1	1	2	1	center-south
677	F	0	1	0	0	0	3	1	1	3	0	2	1	3	1	center-south
2298	F	0	1	0	0	0	2	2	1	3	0	4	2	2	1	center-south
7	F	0	1	0	0	0	2	1	0	2	0	1	1	2	1	center-south
302	F	0	1	0	0	0	4	1	0	1	0	1	1	2	1	center-south
1621	F	1	0	0	1	0	3	2	0	2	0	1	1	3	1	north
924	F	0	0	1	0	0	2	4	1	3	0	1	1	2	1	center-south
2214	F	0	1	0	0	0	2	1	0	2	0	1	1	2	1	center-south
3429	F	0	1	0	0	0	2	1	0	0	0	1	1	2	1	north
3647	F	1	0	0	1	0	3	3	1	3	0	1	1	2	1	north
2254	F	1	0	1	0	0	4	2	1	3	0	1	1	3	1	north
4126	F	0	1	0	0	0	4	1	1	3	0	2	1	3	1	north
551	F	0	1	0	0	0	1	2	0	3	0	1	1	2	1	north
2375	F	1	0	0	1	0	3	1	1	2	0	1	1	3	1	north
2889	F	0	1	0	0	0	2	1	0	2	0	1	1	2	1	north
2912	F	0	1	0	0	0	3	2	0	2	0	1	1	3	1	north
3030	F	0	0	0	1	0	3	2	1	3	0	1	1	2	1	north
3493	F	0	0	0	1	0	1	4	0	2	0	1	1	2	1	north
3640	F	0	1	0	0	0	1	1	0	2	0	1	1	2	1	north
3979	F	0	1	0	0	0	1	1	0	1	0	1	1	2	1	north
4011	M	0	1	0	0	0	2	4	0	1	0	1	1	2	1	north
4244	F	0	1	0	0	0	2	1	0	0	0	1	1	2	1	north
4259	M	0	1	0	0	0	3	1	0	2	0	1	1	2	1	north
4322	F	0	0	0	1	0	4	2	0	3	0	1	1	2	1	north
569	M	0	0	0	1	0	1	3	0	0	0	1	1	3	1	north
97	F	0	1	0	0	0	2	1	1	2	1	3	2	2	1	north
3211	F	0	1	0	0	0	4	3	1	3	0	1	1	2	1	north
2151	F	0	1	0	0	0	4	3	0	3	0	1	1	3	1	north
2402	F	0	0	0	1	0	4	1	1	2	0	1	1	2	1	north
2403	F	0	1	0	0	0	4	1	0	3	0	1	1	2	1	north
3217	F	0	1	0	0	0	4	1	0	1	1	1	1	2	1	north
3218	F	0	1	0	0	0	3	1	0	2	0	1	1	2	1	north
2814	F	0	1	0	0	0	3	1	0	1	0	1	1	2	1	north
3278	F	1	0	1	0	0	4	1	1	2	1	2	1	2	1	north
285	M	0	1	0	0	0	4	2	1	3	1	3	1	2	1	north
24	M	0	1	0	0	0	2	2	1	3	1	1	1	2	1	north
1672	F	1	0	1	0	0	4	2	1	3	1	4	2	2	1	north
1110	F	0	0	1	0	0	4	2	1	3	0	1	1	2	1	north
2872	F	0	1	0	0	0	4	1	0	2	0	1	1	3	1	north
4262	F	0	1	0	0	0	4	2	0	1	0	1	1	3	1	north
2378	F	0	1	0	0	0	2	1	0	1	0	1	1	3	1	north
3802	F	0	1	0	0	0	4	2	0	2	0	2	1	3	1	north
1558	F	0	0	1	0	0	4	1	1	3	0	1	1	2	1	north
4218	F	0	0	0	1	0	3	2	0	2	0	1	1	3	1	north
734	M	0	0	0	1	0	4	1	0	3	0	2	1	3	1	north
3047	M	0	1	0	0	0	2	2	0	1	0	1	1	2	1	north
4193	F	0	1	0	0	0	3	1	0	0	0	1	1	3	1	north
4221	F	0	1	0	0	0	3	1	1	2	0	1	1	2	1	north
4238	F	1	0	0	0	1	2	3	1	2	0	1	1	2	1	north
903	F	0	1	0	0	0	4	3	1	3	1	2	1	2	1	north
4212	F	0	1	0	0	0	2	1	0	1	0	1	1	3	1	north
4074	F	1	0	0	1	0	2	1	0	2	0	1	1	2	1	north
1902	F	0	1	0	0	0	3	4	0	3	0	1	1	2	1	center-south
1904	M	0	0	0	1	0	4	1	0	1	0	1	1	2	1	center-south
1169	F	0	1	0	0	0	2	3	1	3	0	2	1	2	1	center-south
2064	F	0	1	0	0	0	1	1	0	1	0	1	1	2	1	center-south
3019	F	0	1	0	0	0	3	1	1	3	0	1	1	2	1	center-south
3677	F	0	1	0	0	0	3	3	1	3	0	2	1	3	1	center-south
3923	M	0	0	0	1	0	4	1	1	1	1	1	1	2	1	center-south
2309	F	0	0	0	1	0	2	2	0	1	0	1	1	3	1	center-south
2365	F	0	1	0	0	0	2	3	1	3	0	1	1	2	1	north
3873	M	0	0	1	0	0	3	2	1	2	0	1	1	2	1	north
3430	M	0	1	0	0	0	1	1	0	0	0	1	1	2	1	north
1219	F	0	1	0	0	0	4	1	0	1	0	1	1	2	1	north
640	F	0	0	0	1	0	3	2	1	3	0	1	1	3	1	north
1167	F	0	0	0	1	0	4	1	0	3	0	2	1	2	1	north
3465	F	0	1	0	0	0	3	2	0	0	0	1	1	3	1	north
3826	M	0	0	0	1	0	4	3	0	2	0	1	1	2	1	north
2384	M	1	0	0	1	0	2	3	1	3	0	1	1	3	1	north
3554	M	0	1	0	0	0	2	1	0	1	0	1	1	3	1	north
211	F	0	1	0	0	0	2	4	0	3	0	1	1	3	1	north
523	F	0	1	0	0	0	1	1	0	2	0	1	1	3	1	north
998	F	0	0	0	1	0	1	3	1	2	1	1	1	2	1	north
2014	F	0	1	0	0	0	3	1	0	2	0	2	1	3	1	north
2301	F	0	1	0	0	0	2	1	0	1	0	1	1	3	1	north
2978	F	0	1	0	0	0	1	1	0	0	0	1	1	3	1	north
3558	F	0	1	0	0	0	1	1	0	0	0	1	1	2	1	north
4146	F	0	1	0	0	0	2	1	0	0	0	1	1	2	1	north
4243	M	0	1	0	0	0	2	1	0	1	0	1	1	3	1	north
4274	M	0	1	0	0	0	4	1	0	2	0	1	1	3	1	north
4317	F	0	1	0	0	0	2	1	0	2	0	1	1	3	1	north
4383	F	0	1	0	0	0	2	2	0	1	0	1	1	3	1	north
4396	F	1	0	0	1	0	2	3	1	2	0	1	1	3	1	north
4397	F	0	0	0	1	0	2	3	1	2	0	1	1	3	1	north
2306	M	0	1	0	0	0	3	1	0	1	0	1	1	2	1	north
2282	F	0	0	1	0	0	2	3	1	2	0	1	1	2	1	north
4042	F	1	1	0	0	0	3	3	1	3	1	2	1	3	1	north
4314	F	0	1	0	0	0	3	1	1	3	0	1	1	2	1	north
51	F	0	0	1	0	0	2	1	0	1	0	1	1	2	1	north
1803	F	0	1	0	0	0	2	1	0	0	0	1	1	2	1	north
1246	F	0	1	0	0	0	4	2	1	3	0	1	1	2	1	north
3174	F	0	1	0	0	0	3	3	1	2	0	1	1	2	1	north
1632	M	0	1	0	0	0	2	1	0	0	0	1	1	2	1	north
3789	F	1	0	0	0	1	1	1	1	3	0	1	1	2	1	north
1528	F	0	1	0	0	0	2	1	0	2	0	1	1	3	1	north
3377	F	1	0	0	1	0	3	2	0	3	0	1	1	2	1	north
108	F	0	1	0	0	0	2	2	0	3	0	1	1	3	1	north
3416	F	0	1	0	0	0	3	1	0	2	0	3	1	3	1	north
3213	F	0	1	0	0	0	3	1	1	3	1	3	1	2	1	north
3286	F	0	0	1	1	0	4	4	1	3	1	4	2	2	1	north
4369	M	0	1	0	0	0	3	2	0	0	0	2	1	2	1	north
1265	F	0	1	0	0	0	4	1	0	3	0	2	1	2	1	north
176	M	0	1	0	0	0	1	1	0	1	0	1	1	3	1	north
990	F	1	0	0	1	1	3	1	1	3	1	3	2	3	1	north
4412	F	0	1	0	0	0	4	3	0	2	0	1	1	2	1	north
179	F	0	1	0	0	0	2	2	0	3	0	1	1	2	1	north
267	M	0	1	0	0	0	2	2	0	1	0	1	1	3	1	north
2649	F	0	1	0	0	0	4	1	0	1	0	1	1	2	1	north
2650	F	0	1	0	0	0	3	4	0	0	0	1	1	2	1	north
3180	F	0	1	0	0	0	2	1	0	2	0	1	1	3	1	north
4332	F	0	1	0	0	0	2	1	0	2	0	1	1	3	1	north
2257	F	0	1	0	0	0	3	2	1	2	0	1	1	2	1	north
2632	M	0	0	1	0	0	4	1	1	1	0	1	1	3	1	center-south
309	F	1	0	0	1	0	2	1	1	3	0	1	1	2	1	center-south
2359	F	0	1	0	0	0	2	4	1	2	0	1	1	2	1	center-south
2360	M	0	0	1	0	0	2	2	1	2	0	1	1	2	1	center-south
3385	M	0	1	0	0	0	2	2	1	1	0	1	1	2	1	center-south
36	F	0	1	0	0	0	2	2	0	1	0	1	1	3	1	north
1363	M	0	1	0	0	0	4	1	0	1	0	1	1	3	1	center-south
2030	F	0	1	0	0	0	3	1	0	2	0	1	1	3	1	center-south
3888	F	1	1	0	0	0	4	3	1	3	1	4	2	2	1	north
3319	F	0	0	1	0	0	4	2	1	3	1	4	2	3	1	north
1023	M	0	1	0	0	0	4	1	0	2	0	2	1	2	1	north
4056	F	0	0	0	1	0	2	1	1	1	0	1	1	3	1	north
1282	F	0	1	0	0	0	4	3	1	3	0	1	1	3	1	north
4	F	0	1	0	0	0	2	2	1	3	1	4	2	2	1	center-south
1171	F	0	1	0	0	0	2	2	0	3	0	1	1	3	1	north
2528	M	0	1	0	0	0	3	2	0	3	0	1	1	2	1	north
1716	F	1	0	1	0	1	4	2	1	2	0	1	1	2	1	north
673	M	0	1	0	0	0	2	1	0	2	0	1	1	3	1	north
2414	M	0	1	0	0	0	2	1	0	1	0	1	1	3	1	north
3893	F	0	0	0	1	0	2	2	1	3	0	1	1	2	1	north
404	F	0	1	0	0	0	3	1	0	3	0	1	1	3	1	north
1277	F	0	1	0	0	0	4	1	0	1	0	1	1	3	1	north
1361	F	0	1	0	0	0	3	1	0	2	0	2	1	3	1	north
1909	F	0	1	0	0	0	1	1	0	0	0	1	1	2	1	north
1910	F	0	1	0	0	0	2	2	0	2	0	1	1	3	1	north
2659	F	0	1	0	0	0	1	2	0	2	0	1	1	3	1	north
2874	M	0	1	0	0	0	1	1	0	2	0	1	1	3	1	north
2939	M	0	1	0	0	0	4	2	1	2	0	1	1	3	1	north
3175	F	0	1	0	0	0	4	1	1	3	0	2	1	3	1	north
3471	F	0	1	0	0	0	3	3	1	3	0	1	1	3	1	north
3629	F	0	1	0	0	0	3	1	0	2	0	2	1	3	1	north
3776	F	0	1	0	0	0	2	1	0	2	0	1	1	3	1	north
3982	F	0	1	0	0	0	3	1	0	2	0	2	1	2	1	north
4316	M	0	1	0	0	0	4	1	1	3	0	2	1	2	1	north
3289	F	0	1	0	0	0	4	1	0	2	1	3	2	3	1	north
1869	F	1	0	0	0	1	2	3	1	3	0	1	1	2	1	north
2039	F	0	1	0	0	0	3	1	0	1	0	1	1	2	1	north
1901	F	0	1	0	0	0	4	2	0	2	0	1	1	3	1	north
1886	F	0	1	0	0	0	3	1	0	1	0	1	1	3	1	north
976	F	0	1	0	0	0	1	1	0	1	0	1	1	3	1	north
1176	M	0	1	0	0	0	4	1	0	1	0	1	1	2	1	north
484	M	0	1	0	0	0	2	2	0	0	0	1	1	2	1	north
4419	M	0	0	0	1	0	3	1	0	0	0	1	1	3	1	north
3425	F	0	0	0	1	0	1	3	0	3	0	1	1	2	1	north
1635	F	0	1	0	0	0	3	2	0	2	0	2	1	2	1	north
1529	M	0	1	0	0	0	1	1	0	0	0	1	1	3	1	north
2863	F	0	1	0	0	0	4	1	0	1	0	1	1	2	1	north
2231	F	0	1	0	0	0	4	1	1	3	0	2	1	3	1	north
4178	M	0	0	0	1	0	4	3	0	3	0	1	1	2	1	north
3518	F	0	0	0	1	0	3	2	0	1	1	1	1	3	1	north
1652	F	0	1	0	0	0	3	1	0	2	0	1	1	2	1	north
856	F	1	0	1	1	1	2	3	0	3	0	2	1	2	1	north
1249	F	0	1	0	0	0	3	2	0	3	0	2	1	3	1	north
1865	F	1	0	1	1	1	2	3	0	3	0	2	1	2	1	north
191	F	1	0	1	1	0	2	2	1	3	0	3	2	3	1	north
1870	F	1	0	0	0	1	3	2	1	2	0	1	1	2	1	north
3530	F	0	1	0	0	0	1	1	0	2	0	1	1	3	1	north
27	M	0	1	0	0	0	1	1	0	0	0	1	1	3	1	north
3400	F	0	1	0	0	0	2	1	0	2	0	1	1	2	1	north
841	F	0	1	0	0	0	1	1	0	1	0	1	1	3	1	north
2806	F	0	1	0	0	0	2	1	1	3	0	1	1	2	1	north
2183	F	0	1	0	0	0	4	1	0	1	0	1	1	3	1	north
3600	M	0	0	0	1	0	2	1	1	2	0	1	1	2	1	north
1945	F	0	1	0	0	0	2	1	0	3	0	1	1	3	1	north
1083	F	1	0	0	0	1	2	3	1	3	0	1	1	3	1	north
554	F	0	1	0	0	0	4	1	0	3	0	2	1	2	1	north
1320	M	0	1	0	0	0	4	1	0	1	0	1	1	2	1	north
3964	F	0	1	0	0	0	2	2	0	2	0	1	1	3	1	north
251	F	0	0	0	1	0	2	1	0	2	0	1	1	2	1	center-south
2322	F	0	1	0	0	0	2	2	1	3	0	1	1	2	1	center-south
2655	F	0	1	0	0	0	2	2	0	2	0	1	1	2	1	center-south
526	F	0	0	0	1	0	2	2	1	2	0	1	1	3	1	center-south
827	F	0	0	1	0	0	4	3	1	3	0	2	1	3	1	center-south
355	F	0	1	0	0	0	2	1	1	3	0	1	1	2	1	center-south
1627	M	0	1	0	0	0	3	1	1	1	0	1	1	3	1	north
394	F	0	0	0	1	0	3	2	1	3	0	1	1	3	1	north
1673	F	0	0	0	1	0	3	3	0	3	0	1	1	2	1	north
1013	F	0	0	0	1	0	4	1	1	3	0	1	1	2	1	north
2138	F	0	0	0	1	0	1	3	1	3	0	1	1	3	1	north
398	F	0	1	0	0	0	3	2	0	2	0	1	1	3	1	north
4096	F	0	1	0	0	0	4	2	1	2	0	2	1	3	1	north
1108	F	0	0	0	1	0	1	1	0	3	0	1	1	2	1	north
4253	F	0	1	0	0	0	2	1	0	1	0	1	1	3	1	center-south
1111	M	0	0	0	1	0	2	3	0	2	0	1	1	3	1	center-south
2395	F	0	0	0	1	0	2	1	0	2	0	1	1	3	1	north
1044	F	1	1	0	0	0	4	2	1	2	0	2	1	3	1	north
2983	F	0	1	0	0	0	4	3	1	3	0	4	2	3	1	north
2067	M	0	0	0	1	0	1	1	0	2	0	1	1	3	1	north
4116	M	1	0	1	0	0	2	3	1	3	0	2	1	3	1	north
401	F	1	0	0	1	0	4	2	1	3	0	2	1	3	1	north
1263	F	0	1	0	0	0	2	1	0	2	0	1	1	3	1	north
2005	F	0	0	0	0	1	4	1	1	3	0	1	1	2	1	north
2015	F	1	0	0	0	1	4	3	1	3	0	2	1	3	1	north
4134	F	0	1	0	0	0	4	2	0	3	0	1	1	3	1	north
1268	F	1	0	0	0	1	4	4	1	3	0	1	1	2	1	north
2283	M	0	1	0	0	0	2	1	0	1	0	1	1	2	1	north
705	F	0	1	0	0	0	2	1	0	1	0	1	1	3	1	north
345	F	0	1	0	0	0	2	1	0	1	0	1	1	3	1	north
1033	M	0	1	0	0	0	1	4	0	2	0	1	1	2	1	north
1410	F	0	1	0	0	0	2	1	0	0	0	1	1	3	1	north
577	F	0	0	0	1	0	4	1	0	2	0	2	1	2	1	north
3525	F	0	1	0	0	0	3	3	0	1	0	1	1	3	1	north
1011	F	0	1	0	0	0	3	1	0	1	0	1	1	3	1	north
3375	F	0	1	0	0	0	1	1	0	1	0	1	1	3	1	north
172	F	0	1	0	0	0	3	1	0	2	0	1	1	3	1	north
3027	F	1	0	1	0	0	4	2	1	3	1	3	1	3	1	north
396	F	0	1	0	0	0	3	1	1	2	0	1	1	3	1	north
1543	F	0	1	0	0	0	4	1	0	2	0	1	1	2	1	north
3812	F	0	0	0	1	0	2	1	0	1	0	1	1	2	1	north
1352	F	0	0	0	0	1	4	1	0	2	0	2	1	3	1	north
3975	F	1	1	0	0	0	3	1	1	2	0	1	1	3	1	north
2467	F	0	1	0	0	0	2	1	0	2	0	1	1	3	1	north
2740	M	0	0	0	1	0	3	2	0	3	0	1	1	3	1	north
364	F	0	1	0	0	0	4	1	0	1	0	2	1	2	1	north
1541	F	0	0	0	1	0	1	2	0	1	0	1	1	2	1	north
1252	F	0	1	0	0	0	1	3	0	3	0	1	1	2	1	north
2366	F	1	1	0	0	0	3	4	0	2	0	1	1	2	1	north
3249	F	0	0	0	1	0	4	2	1	2	0	1	1	3	1	north
785	F	0	0	1	1	0	4	4	1	3	1	2	1	2	1	north
1516	F	1	1	0	0	0	3	3	1	3	0	1	1	3	1	north
1517	M	0	1	0	0	0	1	2	0	0	0	1	1	3	1	north
2699	F	0	1	0	0	0	3	1	0	2	0	1	1	2	1	north
1787	M	0	1	0	0	0	2	1	0	1	0	1	1	2	1	north
4401	M	0	1	0	0	0	4	1	0	0	0	1	1	2	1	north
266	F	0	1	0	0	0	2	1	0	2	0	1	1	3	1	north
3577	F	0	1	0	0	0	3	2	0	3	0	1	1	2	1	north
1737	M	0	0	0	0	1	3	2	1	1	1	2	1	1	1	north
2903	F	0	0	0	1	0	4	1	1	3	0	2	1	3	1	north
1835	F	1	0	0	1	0	2	2	1	3	0	1	1	3	1	north
3359	M	0	1	0	0	0	2	1	0	0	1	2	1	2	1	north
1291	M	0	1	0	0	0	2	1	0	2	0	1	1	3	1	north
1150	F	0	1	0	0	0	2	2	0	2	0	1	1	3	1	north
217	M	0	1	0	0	0	1	2	0	1	0	1	1	3	1	north
219	F	0	1	0	0	0	1	2	0	1	0	1	1	3	1	north
3755	M	0	1	0	0	0	2	2	1	3	0	1	1	2	1	north
2511	M	0	1	0	0	0	2	1	1	3	0	1	1	3	1	center-south
1540	F	0	1	0	0	0	3	2	1	2	0	1	1	3	1	center-south
3393	F	0	1	0	0	0	3	2	1	2	1	1	1	3	1	center-south
2949	F	0	0	0	1	0	4	1	1	3	0	1	1	3	1	center-south
13	F	0	1	0	0	0	4	1	0	1	0	1	1	3	1	center-south
457	F	0	0	0	1	0	2	2	0	1	0	1	1	3	1	center-south
1623	F	1	0	1	0	1	3	3	0	3	0	1	1	3	1	center-south
3386	F	0	1	0	0	0	3	3	1	3	0	2	1	3	1	center-south
3389	F	0	0	0	1	0	1	1	1	2	0	1	1	2	1	center-south
3925	M	0	1	0	0	0	3	1	1	3	0	2	1	2	1	center-south
535	F	0	1	0	0	0	3	1	0	2	0	1	1	3	1	center-south
273	M	0	0	0	1	0	2	1	1	1	0	1	1	2	1	north
276	F	0	1	0	0	0	3	1	0	3	0	2	1	2	1	north
392	M	0	1	0	0	0	4	1	1	3	0	1	1	2	1	north
2722	F	0	1	0	0	0	3	1	0	3	0	2	1	2	1	center-south
2723	F	0	0	0	1	0	4	2	0	3	0	1	1	2	1	center-south
3644	F	0	1	0	0	0	4	2	1	3	0	3	1	3	1	north
3766	F	0	1	0	0	0	2	1	0	1	0	1	1	3	1	north
136	F	1	0	0	0	1	2	4	1	3	0	1	1	3	1	north
4213	F	0	0	0	1	0	3	2	1	3	0	2	1	2	1	north
4117	M	0	1	0	0	0	2	1	0	2	0	1	1	3	1	north
1505	F	0	0	0	1	0	4	1	1	2	0	1	1	3	1	north
769	F	0	0	0	1	0	2	2	0	0	0	1	1	2	1	north
854	M	0	1	0	0	0	1	1	0	1	0	1	1	2	1	north
861	F	0	1	0	0	0	1	1	0	1	0	1	1	3	1	north
1907	M	0	1	0	0	0	4	1	1	2	0	2	1	3	1	north
2336	F	0	1	0	0	0	2	1	0	1	0	1	1	3	1	north
3627	F	1	1	0	0	0	4	2	1	3	1	2	1	3	1	north
3938	F	0	1	0	0	0	2	3	0	2	0	1	1	3	1	north
3980	F	1	1	0	0	0	4	2	1	3	1	2	1	3	1	north
4249	M	0	1	0	0	0	2	2	0	1	0	1	1	3	1	north
752	F	0	1	0	0	0	2	1	0	1	0	1	1	3	1	north
2822	F	0	1	0	0	0	2	1	0	0	0	1	1	3	1	north
2108	F	0	1	0	0	0	3	1	0	2	0	1	1	3	1	north
122	M	0	1	0	0	0	3	1	0	2	0	1	1	3	1	north
1053	F	0	1	0	0	0	1	1	0	0	0	1	1	3	1	north
1072	F	0	1	0	0	0	3	2	0	2	0	1	1	3	1	north
3219	M	0	1	0	0	0	2	1	0	1	0	1	1	3	1	north
810	M	0	1	0	0	0	2	1	0	2	0	1	1	3	1	north
4416	F	0	0	0	1	0	4	1	0	3	0	1	1	2	1	north
3239	F	1	0	0	0	1	4	4	1	3	1	3	2	3	1	north
2479	F	0	1	0	0	0	2	1	0	1	0	1	1	2	1	north
1757	F	0	1	0	0	0	4	2	0	2	0	2	1	3	1	north
574	M	0	1	0	0	0	4	1	0	2	1	1	1	3	1	north
1730	F	0	1	0	0	0	4	2	1	3	0	2	1	3	1	north
1914	F	0	1	0	0	0	4	2	1	3	0	2	1	3	1	north
1129	F	0	0	0	1	0	4	2	1	3	0	3	1	3	1	north
1132	F	0	1	0	0	0	4	2	1	3	0	1	1	3	1	north
4270	F	0	0	1	1	0	4	2	1	3	1	4	2	2	1	north
1636	F	0	0	1	0	0	2	1	0	2	0	1	1	3	1	north
3837	M	0	0	1	0	0	2	1	0	1	0	1	1	2	1	north
1861	F	0	0	0	1	0	1	1	0	0	1	3	2	2	1	north
1832	M	0	1	0	0	0	4	1	0	3	0	2	1	2	1	north
3095	M	0	0	1	0	0	3	2	1	3	1	3	1	2	1	north
2605	F	0	1	0	0	0	4	2	0	2	0	1	1	3	1	north
3878	F	1	0	1	0	0	4	3	1	3	1	4	2	3	1	north
2861	F	0	1	0	0	0	2	1	0	1	0	1	1	3	1	north
262	F	0	0	0	1	0	4	1	0	3	0	1	1	3	1	north
2026	F	0	0	1	0	1	4	1	0	3	0	1	1	3	1	north
3987	F	1	0	0	1	0	3	2	1	2	0	1	1	3	1	north
4066	M	0	0	0	1	0	1	3	0	1	0	1	1	2	1	north
2620	M	0	0	0	1	0	1	3	1	0	0	3	2	2	1	north
3415	M	0	1	0	0	0	1	2	0	2	0	1	1	2	1	north
624	F	0	1	0	0	0	4	1	0	3	0	1	1	3	1	north
1290	F	0	0	0	1	0	4	3	0	3	0	1	1	3	1	north
1451	F	0	0	0	1	0	2	2	1	3	0	1	1	3	1	north
1153	M	0	1	0	0	0	3	1	0	1	0	1	1	3	1	north
4378	F	0	1	0	0	0	1	1	0	2	0	1	1	3	1	north
4290	F	0	1	0	0	0	3	2	1	2	0	2	1	3	1	center-south
4084	F	0	1	0	0	0	2	2	1	1	0	1	1	3	1	center-south
274	M	0	0	0	1	0	2	3	1	3	0	2	1	2	1	center-south
3698	F	0	1	0	0	0	4	2	1	3	0	1	1	2	1	center-south
2121	F	1	0	0	0	1	4	3	1	3	0	1	1	3	1	center-south
3024	F	0	1	0	0	0	3	2	1	2	0	1	1	2	1	center-south
3838	F	0	1	0	0	0	4	4	1	3	0	2	1	3	1	center-south
3921	F	0	0	1	0	0	4	4	1	2	0	2	1	3	1	center-south
3922	F	0	1	0	0	0	3	1	0	1	0	2	1	3	1	center-south
48	F	0	1	0	0	0	3	2	0	2	0	1	1	3	1	north
2312	F	0	0	0	1	0	3	2	0	3	0	1	1	2	1	center-south
564	F	1	0	1	0	0	4	4	1	3	0	1	1	3	1	center-south
208	F	0	1	0	0	0	4	2	0	2	0	2	1	3	1	center-south
699	F	0	1	0	0	0	4	1	0	0	1	2	1	2	1	center-south
1552	F	0	0	0	1	0	2	3	1	3	0	2	1	2	1	center-south
3974	F	1	0	1	0	0	3	1	1	3	0	1	1	3	1	north
4251	M	0	1	0	0	0	1	2	0	2	0	1	1	3	1	center-south
1191	M	0	1	0	0	0	2	1	0	2	0	1	1	3	1	center-south
1233	F	0	1	0	0	0	4	1	1	0	0	1	1	3	1	north
2046	F	0	0	0	1	0	4	2	1	3	0	1	1	3	1	north
3487	M	1	0	0	1	0	2	1	1	2	0	2	1	3	1	north
542	F	0	1	0	0	0	4	2	1	3	0	2	1	3	1	north
877	F	0	1	0	0	0	4	2	0	3	0	2	1	2	1	north
2662	F	0	1	0	0	0	4	4	0	2	0	1	1	3	1	north
2980	F	0	1	0	0	0	4	3	0	1	0	1	1	3	1	north
3635	F	1	0	1	0	0	2	1	1	2	1	3	2	2	1	north
4319	M	0	0	0	0	1	4	1	0	1	0	2	1	2	1	north
3112	M	0	0	1	0	0	2	2	1	3	0	1	1	2	1	north
2589	F	0	1	0	0	0	2	2	0	2	0	1	1	1	1	north
226	M	0	1	0	0	0	3	1	0	1	0	1	1	3	1	north
4157	F	0	1	0	0	0	2	1	0	0	0	1	1	2	1	north
1580	F	0	1	0	0	0	2	1	0	0	0	1	1	3	1	north
1581	F	0	1	0	0	0	2	2	0	3	0	1	1	2	1	north
3977	F	0	1	0	0	0	4	2	0	3	0	1	1	2	1	north
4215	F	0	1	0	0	0	3	1	1	3	0	1	1	3	1	north
2080	F	0	1	0	0	0	3	3	0	2	0	1	1	2	1	north
2832	M	0	1	0	0	0	3	1	0	1	0	1	1	3	1	north
1512	F	0	1	0	0	0	3	1	0	0	0	1	1	2	1	north
1	F	0	0	1	1	0	4	1	1	3	0	1	1	3	1	north
1911	F	0	1	0	0	0	2	1	0	2	0	1	1	3	1	north
916	F	0	1	0	0	0	2	3	0	0	0	1	1	2	1	north
2674	M	0	0	0	1	0	2	1	0	2	0	1	1	2	1	north
1029	F	0	0	0	1	0	4	4	0	3	1	3	1	2	1	north
898	F	1	0	0	1	0	2	2	1	3	0	1	1	3	1	north
1498	F	0	0	0	0	1	4	2	0	2	0	2	1	3	1	north
2841	F	0	1	0	0	0	4	2	0	3	0	1	1	3	1	north
2389	F	1	1	0	0	0	4	3	1	3	0	1	1	2	1	north
2053	M	0	1	0	0	0	3	1	0	0	0	1	1	2	1	north
3453	F	0	1	0	0	0	4	1	0	3	0	2	1	3	1	north
713	M	0	0	1	0	0	4	1	1	2	1	3	1	3	1	north
2603	F	0	0	0	1	0	4	2	1	3	0	1	1	3	1	north
4229	F	0	1	0	0	0	4	1	0	3	0	1	1	3	1	north
441	F	0	1	0	0	0	3	1	1	2	0	1	1	3	1	north
2574	F	1	0	0	1	0	4	2	1	2	0	3	1	3	1	north
4163	F	0	1	0	0	0	2	1	1	1	0	1	1	3	1	north
4334	F	0	0	1	0	0	3	3	1	3	0	1	1	3	1	north
3414	F	0	0	0	1	0	2	2	1	3	0	1	1	3	1	north
2182	F	0	1	0	0	0	1	4	0	1	0	1	1	3	1	north
3638	F	0	1	0	0	0	4	1	0	1	0	1	1	3	1	north
3370	F	0	1	0	0	0	2	2	0	2	0	1	1	2	1	north
1081	F	0	1	0	0	0	4	2	1	3	0	1	1	3	1	north
1346	F	1	0	0	1	0	2	1	1	3	0	1	1	2	1	north
182	M	0	1	0	0	0	3	1	0	1	0	1	1	3	1	north
946	F	0	1	0	0	0	4	3	0	3	0	1	1	3	1	center-south
1257	F	0	1	0	0	0	1	1	0	1	0	1	1	3	1	center-south
3084	F	0	1	0	0	0	4	2	1	2	0	1	1	3	1	center-south
3391	F	1	1	0	0	0	2	3	0	3	0	1	1	3	1	center-south
3673	F	0	1	0	0	0	3	2	1	2	0	1	1	2	1	center-south
649	F	0	1	0	0	0	4	2	0	1	0	1	1	3	1	center-south
2400	F	0	1	0	0	0	2	2	0	1	0	1	1	2	1	center-south
1742	F	0	1	0	0	0	3	2	1	2	0	1	1	3	1	north
1409	F	0	1	0	0	0	2	1	0	1	0	1	1	2	1	north
2845	F	0	0	1	0	0	4	3	1	2	1	2	1	2	1	north
2665	M	0	1	0	0	0	3	2	1	2	0	1	1	3	1	north
4175	F	0	1	0	0	0	4	3	1	3	0	2	1	3	1	center-south
352	F	0	1	0	0	0	2	3	0	3	0	1	1	2	2	north
2166	F	0	1	0	0	0	4	1	1	1	0	1	1	3	2	north
1950	F	0	1	0	0	0	4	1	1	2	0	1	1	2	2	north
1492	F	0	1	0	0	0	3	3	0	3	0	2	1	2	2	north
3772	F	0	0	0	1	0	4	2	0	2	1	2	1	2	2	north
286	F	0	1	0	0	0	4	1	0	2	0	1	1	3	2	north
425	M	0	1	0	0	0	2	1	0	2	0	1	1	2	2	north
436	M	0	1	0	0	0	4	1	1	3	1	4	2	2	2	north
1003	F	0	0	0	1	0	4	1	0	2	0	1	1	3	2	north
2300	F	0	1	0	0	0	2	1	1	2	0	1	1	3	2	north
2335	F	0	0	1	0	0	4	2	1	3	0	1	1	3	2	north
2506	F	1	0	1	0	1	4	2	1	3	1	3	1	2	2	north
3009	F	0	1	0	0	0	4	2	1	3	0	1	1	3	2	north
3368	F	1	0	0	1	0	3	1	1	2	0	1	1	3	2	north
3744	F	0	1	0	0	0	4	1	0	1	1	1	1	3	2	north
4356	F	0	0	0	1	0	4	2	1	3	1	1	1	3	2	north
2	F	0	1	0	0	0	1	2	0	0	0	1	1	3	2	north
16	M	0	1	0	0	0	2	1	0	2	0	1	1	3	2	north
4296	F	0	0	0	1	0	2	1	1	2	0	1	1	2	2	north
2514	M	0	1	0	0	0	4	2	0	3	0	1	1	2	2	north
3058	M	0	1	0	0	0	4	1	0	3	0	1	1	2	2	north
2445	M	0	1	0	0	0	3	1	0	1	0	1	1	2	2	north
459	F	0	1	0	0	0	4	1	0	2	0	1	1	3	2	north
1711	F	0	0	0	1	0	1	1	1	3	0	1	1	3	2	north
2848	M	0	1	0	0	0	2	1	0	0	0	1	1	3	2	north
3488	M	0	1	0	0	0	2	1	0	0	0	1	1	3	2	north
88	M	0	1	0	0	0	4	1	0	2	0	1	1	3	2	north
4167	M	0	0	0	1	0	2	1	0	2	0	1	1	3	2	north
1648	M	0	1	0	0	0	3	3	0	2	0	1	1	2	2	north
2478	F	0	1	0	0	0	4	2	0	2	0	1	1	2	2	north
1798	F	0	0	1	0	0	2	1	1	2	0	2	1	3	2	north
4379	F	0	0	0	0	1	4	3	1	3	1	1	1	2	2	north
700	F	0	1	0	0	0	2	2	0	3	0	1	1	2	2	north
2223	F	1	0	0	1	0	4	1	0	3	0	1	1	2	2	north
1715	F	0	1	0	0	0	4	1	0	2	0	2	1	2	2	north
1888	F	0	1	0	0	0	4	1	0	2	0	1	1	2	2	north
4179	F	0	1	0	0	0	4	2	0	1	0	1	1	2	2	north
773	M	0	0	1	0	0	1	1	1	2	1	2	1	2	2	north
1567	F	1	0	1	0	0	4	2	1	3	0	1	1	3	2	north
3699	F	0	1	0	0	0	2	1	1	3	0	1	1	3	2	north
2739	F	0	0	0	1	0	4	2	0	2	0	3	1	2	2	north
4044	F	0	0	1	0	0	4	4	1	3	0	3	1	3	2	north
896	F	1	0	1	1	0	4	4	1	3	0	2	1	2	2	north
4374	M	1	0	1	1	0	2	2	0	2	0	1	1	3	2	north
1606	F	0	1	0	0	0	3	1	0	2	0	1	1	3	2	north
2798	M	0	1	0	0	0	4	1	0	1	0	1	1	2	2	north
1736	F	0	1	0	0	0	1	1	0	0	0	1	1	3	2	north
1423	M	0	1	0	0	0	1	1	0	1	0	1	1	2	2	north
960	F	0	1	0	0	0	3	2	0	0	0	1	1	3	2	north
2643	F	0	1	0	0	0	1	4	0	3	0	1	1	3	2	north
2975	F	0	0	0	1	0	1	2	0	0	0	1	1	3	2	north
3045	F	0	1	0	0	0	3	2	0	2	0	1	1	3	2	north
3317	M	0	1	0	0	0	2	1	0	1	0	1	1	2	2	north
3946	M	0	1	0	0	0	1	1	0	1	0	1	1	2	2	north
192	F	0	1	0	0	0	4	2	1	2	0	1	1	3	2	north
2565	M	0	1	0	0	0	4	1	0	0	0	1	1	2	2	north
1019	F	1	0	0	0	1	3	3	0	0	0	3	1	2	2	north
3404	M	0	1	0	0	0	1	1	0	3	0	2	1	3	2	north
3576	F	0	1	0	0	0	1	1	0	2	0	1	1	3	2	north
2260	M	0	1	0	0	0	3	1	0	1	0	1	1	3	2	north
1371	F	0	1	0	0	0	4	1	0	1	0	2	1	3	2	north
2288	F	0	1	0	0	0	1	2	0	1	0	1	1	3	2	north
1804	M	1	0	0	0	1	4	3	1	3	0	1	1	2	2	north
1533	F	0	0	0	1	0	3	3	0	2	0	1	1	3	2	north
1849	M	1	0	1	0	0	4	2	1	3	0	1	1	3	2	north
1345	F	0	1	0	0	0	4	4	1	3	0	1	1	3	2	north
902	M	0	1	0	0	0	3	1	0	2	0	1	1	3	2	center-south
1342	F	0	1	0	0	0	4	1	1	3	0	3	1	2	2	center-south
1518	M	1	0	0	0	1	2	4	1	1	0	2	1	3	2	center-south
2593	F	1	0	1	0	0	3	2	1	2	1	3	1	2	2	center-south
2823	F	0	1	0	0	0	4	1	0	3	0	2	1	3	2	center-south
2220	F	0	1	0	0	0	1	4	1	3	0	1	1	3	2	center-south
3820	F	0	1	0	0	0	4	2	0	1	0	2	1	2	2	center-south
3926	M	0	0	0	1	0	3	3	1	2	0	1	1	3	2	center-south
629	F	0	0	0	1	0	4	1	0	2	0	1	1	3	2	center-south
1924	F	0	0	0	1	0	2	2	0	2	0	1	1	3	2	center-south
1932	F	1	1	0	0	0	4	3	1	2	0	4	2	3	2	center-south
2134	F	0	1	0	0	0	4	1	0	2	0	1	1	3	2	center-south
241	F	0	1	0	0	0	2	1	0	0	0	1	1	3	2	north
279	M	0	1	0	0	0	4	1	0	1	0	1	1	2	2	north
1688	F	1	0	1	0	0	3	2	1	3	0	1	1	3	2	north
1692	M	0	1	0	0	0	2	1	0	0	0	1	1	2	2	north
758	F	0	0	1	1	1	4	2	1	3	0	3	1	2	2	north
3208	M	0	0	0	1	0	4	1	0	2	0	1	1	3	2	north
3902	F	0	1	0	0	0	4	2	0	3	0	1	1	3	2	north
4172	F	0	1	0	0	0	4	1	0	3	0	1	1	3	2	north
2970	F	0	1	0	0	0	1	1	0	0	0	1	1	3	2	north
3917	M	1	0	1	1	0	4	2	1	3	1	1	1	2	2	north
249	F	0	1	0	0	0	3	1	0	0	0	1	1	3	2	north
250	M	0	1	0	0	0	4	2	0	3	0	1	1	2	2	north
1506	F	0	1	0	0	0	3	1	0	3	0	1	1	3	2	north
1510	M	0	0	1	0	1	4	1	1	2	0	1	1	2	2	north
4196	F	0	1	0	0	0	3	1	0	3	0	1	1	3	2	north
3795	M	0	1	0	0	0	2	2	0	2	0	2	1	3	2	north
406	F	0	1	0	0	0	4	3	1	2	0	2	1	3	2	north
519	F	1	0	1	0	0	4	1	1	3	0	1	1	2	2	north
688	F	0	1	0	0	0	2	2	1	2	0	1	1	3	2	north
978	F	0	1	0	0	0	4	1	0	2	0	1	1	3	2	north
1967	M	0	0	0	1	0	2	2	1	3	0	1	1	2	2	north
2437	M	0	1	0	0	0	2	1	0	0	0	1	1	3	2	north
3981	F	0	0	0	1	0	4	1	1	1	0	1	1	2	2	north
1770	F	0	0	0	1	0	4	2	1	3	0	2	1	3	2	north
590	F	0	1	0	0	0	4	2	1	1	0	2	1	2	2	north
1317	M	0	1	0	0	0	1	2	0	1	0	1	1	3	2	north
837	M	0	0	0	1	0	3	2	1	1	0	2	1	2	2	north
1078	F	0	0	1	0	0	4	1	1	3	1	3	1	2	2	north
3966	M	0	1	0	0	0	4	1	0	2	0	3	1	2	2	north
1403	F	0	1	0	0	0	4	1	0	2	0	1	1	2	2	north
1052	F	0	1	0	0	0	1	2	0	1	0	1	1	3	2	north
3463	M	0	1	0	0	0	2	1	0	0	0	1	1	2	2	north
1189	F	0	1	0	0	0	3	2	0	2	1	2	1	3	2	north
23	M	0	1	0	0	0	4	1	0	2	0	1	1	2	2	north
3745	M	0	1	0	0	0	2	1	1	1	0	1	1	2	2	north
1010	F	1	0	1	0	0	4	1	1	3	0	2	1	2	2	north
1897	F	0	1	0	0	0	2	2	0	3	0	1	1	3	2	north
4006	F	1	0	1	0	1	4	2	1	2	0	1	1	2	2	north
2373	M	0	0	0	1	1	4	2	1	1	1	4	2	2	2	north
2735	F	0	1	0	0	0	4	2	0	2	0	1	1	2	2	north
1756	F	0	1	0	0	0	3	1	0	1	0	1	1	3	2	north
4176	F	1	0	0	1	0	4	1	0	3	0	1	1	2	2	north
390	F	0	1	0	0	0	4	1	1	2	0	1	1	3	2	north
474	F	0	1	0	0	0	4	1	0	1	0	1	1	3	2	north
3813	F	0	1	0	0	0	4	2	0	0	0	1	1	3	2	north
2785	F	0	1	0	0	0	3	2	1	1	0	1	1	3	2	north
1395	F	0	1	0	0	0	2	1	0	1	0	1	1	3	2	north
4025	M	0	1	0	0	0	2	1	0	1	0	1	1	2	2	north
3469	F	1	0	0	0	1	3	2	1	2	0	1	1	3	2	north
2744	F	0	1	0	0	0	4	1	0	2	0	1	1	2	2	north
55	F	0	1	0	0	0	4	1	1	2	0	1	1	2	2	north
1891	M	0	1	0	0	0	2	2	0	2	0	1	1	2	2	north
1138	F	1	0	0	0	1	4	3	1	3	1	3	1	3	2	north
2691	F	0	1	0	0	0	1	1	0	1	0	1	1	3	2	north
1603	F	0	0	1	0	0	4	1	0	2	0	1	1	3	2	north
2780	F	1	0	0	1	0	4	3	0	2	0	1	1	3	2	north
1241	F	1	0	1	0	0	4	3	1	3	1	2	1	2	2	north
4406	F	0	1	0	0	0	4	1	0	0	0	1	1	3	2	north
3044	M	0	1	0	0	0	4	1	0	2	0	1	1	3	2	north
1199	F	0	0	0	1	0	3	1	1	3	1	3	2	2	2	north
3784	F	0	0	0	1	0	4	2	1	3	0	2	1	2	2	north
1101	M	0	1	0	0	0	4	1	0	2	0	1	1	3	2	north
1778	F	0	1	0	0	0	1	1	0	1	0	1	1	3	2	north
2427	M	1	0	1	1	0	2	3	1	2	0	4	2	3	2	north
1388	F	0	1	0	0	0	2	1	0	3	0	1	1	3	2	north
2502	M	0	1	0	0	0	2	1	0	2	0	2	1	2	2	north
2586	F	0	0	1	0	0	3	3	1	3	1	2	1	3	2	north
1827	F	0	1	0	0	0	2	2	0	2	0	1	1	3	2	center-south
1258	M	1	0	0	1	0	1	1	0	1	1	3	2	2	2	center-south
1649	F	1	0	0	0	1	2	1	1	2	1	3	1	3	2	center-south
1955	F	1	0	0	0	1	4	2	1	3	1	2	1	3	2	center-south
2633	F	0	0	1	0	0	3	3	1	3	0	2	1	3	2	center-south
3221	F	0	1	0	0	0	4	2	0	3	0	2	1	3	2	center-south
2361	M	0	1	0	0	0	1	2	0	1	0	1	1	1	2	center-south
3296	F	0	0	0	1	0	1	3	1	2	0	1	1	3	2	center-south
3244	F	0	0	0	1	0	4	2	0	3	0	1	1	2	2	north
516	F	0	0	0	1	0	4	2	1	3	0	2	1	2	2	north
711	F	0	1	0	0	0	3	2	0	1	0	1	1	3	2	north
3446	M	0	1	0	0	0	1	3	1	1	0	1	1	2	2	north
631	F	0	1	0	0	0	4	1	0	0	0	1	1	3	2	north
4347	F	0	1	0	0	0	3	4	1	3	0	2	1	2	2	north
3434	F	0	0	1	0	0	2	2	1	2	0	1	1	3	2	north
3696	M	0	1	0	0	0	2	1	0	0	0	1	1	2	2	north
3803	M	0	1	0	0	0	1	1	0	1	0	1	1	2	2	north
158	M	0	1	0	0	0	1	2	0	0	0	1	1	3	2	north
3158	F	0	1	0	0	0	3	3	0	2	0	1	1	2	2	north
667	M	0	1	0	0	0	2	2	0	0	0	1	1	2	2	north
423	F	1	1	0	0	0	2	4	1	3	0	1	1	3	2	north
198	F	0	0	0	1	0	3	3	1	2	1	3	1	3	2	north
754	F	0	0	0	1	0	1	2	0	2	0	1	1	3	2	north
1145	M	0	1	0	0	0	2	2	1	2	0	1	1	3	2	north
3141	F	0	1	0	0	0	2	2	0	1	0	1	1	2	2	north
3544	F	0	1	0	0	0	3	2	0	3	0	1	1	2	2	north
3792	F	0	0	0	1	0	4	1	1	2	0	1	1	2	2	north
3984	F	0	0	0	1	1	4	4	1	3	0	1	1	3	2	north
2883	M	0	1	0	0	0	3	1	0	2	0	1	1	2	2	north
1404	M	0	1	0	0	0	1	1	1	1	1	2	1	2	2	north
1229	F	0	1	0	0	0	4	2	0	2	0	1	1	3	2	north
1547	F	0	1	0	0	0	1	1	0	2	1	4	2	3	2	north
3920	F	0	1	0	0	0	3	1	0	1	0	1	1	2	2	north
2334	F	0	1	0	0	0	2	1	0	2	0	1	1	3	2	north
2480	F	0	1	0	0	0	2	2	1	3	0	1	1	3	2	north
3937	F	0	1	0	0	0	4	1	0	2	0	1	1	3	2	north
3883	M	0	1	0	0	0	4	1	0	3	0	1	1	2	2	north
971	M	0	1	0	0	0	3	2	0	2	0	1	1	2	2	north
130	F	1	1	0	0	0	4	3	1	3	1	3	1	3	2	north
444	F	1	0	0	0	1	4	3	1	2	0	2	1	2	2	north
1799	M	0	1	0	0	0	4	1	0	1	0	1	1	2	2	north
1554	M	0	1	0	0	0	4	2	0	2	1	2	1	3	2	north
873	F	0	1	0	0	0	4	1	0	3	0	1	1	3	2	north
4046	M	0	1	0	0	0	2	1	0	0	0	1	1	3	2	north
4358	F	0	1	0	0	0	3	1	0	1	0	1	1	2	2	north
2669	F	1	0	0	1	0	4	1	1	2	1	1	1	2	2	north
2673	F	0	1	0	0	0	4	2	1	3	0	1	1	1	2	north
3728	M	0	0	1	0	0	4	3	1	3	1	3	1	2	2	north
2262	F	0	1	0	0	0	3	1	0	1	0	1	1	3	2	north
1417	F	1	1	0	0	0	4	4	0	3	0	1	1	2	2	north
2738	M	1	0	1	0	0	4	1	0	2	0	1	1	2	2	north
2742	F	0	1	0	0	0	3	1	0	1	0	1	1	2	2	north
239	F	0	1	0	0	0	3	1	0	1	0	2	1	3	2	north
110	F	0	1	0	0	0	4	2	1	3	1	2	1	2	2	north
2054	F	0	0	0	1	0	4	1	0	2	0	2	1	3	2	north
3153	M	1	0	0	1	1	2	2	1	2	0	3	1	3	2	north
1181	F	0	1	0	0	0	4	2	1	3	0	1	1	3	2	north
4404	F	1	0	0	1	0	4	3	1	3	0	1	1	2	2	north
2606	F	0	1	0	0	0	4	2	0	2	0	1	1	3	2	north
4222	M	1	0	0	0	1	2	4	1	3	0	2	1	2	2	north
4225	M	0	0	0	1	0	1	3	0	3	0	1	1	2	2	north
2380	F	0	1	0	0	0	4	1	0	0	0	1	1	2	2	north
2564	F	0	0	0	1	0	4	2	0	1	0	1	1	2	2	north
3624	F	0	0	0	1	0	4	2	0	1	0	1	1	2	2	north
4414	F	0	0	0	1	0	4	2	0	2	0	1	1	2	2	north
1488	F	0	1	0	0	0	3	2	0	2	0	1	1	3	2	north
3253	F	0	1	0	0	0	4	1	1	1	0	3	1	2	2	north
2211	F	0	1	0	0	0	2	2	1	3	0	1	1	2	2	north
3371	M	0	0	0	1	0	2	2	1	3	0	1	1	2	2	north
157	F	1	0	0	0	1	4	2	1	3	0	1	1	3	2	north
3756	F	1	0	0	1	0	3	2	1	3	0	2	1	1	2	north
563	F	0	1	0	0	0	2	1	0	1	0	1	1	3	2	center-south
4202	F	0	1	0	0	0	2	1	0	1	0	1	1	2	2	center-south
2513	F	0	1	0	0	0	2	2	0	2	0	1	1	2	2	center-south
3844	F	1	0	0	1	0	3	1	1	3	0	1	1	2	2	center-south
1230	M	0	1	0	0	0	3	2	1	2	0	2	1	2	2	center-south
2123	M	0	1	0	0	0	1	3	1	3	0	1	1	3	2	center-south
4170	F	0	1	0	0	0	4	1	1	2	1	2	1	3	2	center-south
950	F	0	0	0	1	0	4	2	1	3	1	2	1	2	2	center-south
1070	F	0	0	0	1	0	2	2	1	1	0	1	1	3	2	center-south
482	F	0	0	1	0	0	3	3	1	3	1	3	2	3	2	center-south
1384	F	0	1	0	0	0	2	1	1	2	1	1	1	2	2	center-south
2646	F	0	1	0	0	0	2	1	0	2	0	1	1	2	2	center-south
1086	F	0	0	1	1	0	4	2	1	3	0	2	1	2	2	center-south
3388	M	0	1	0	0	0	2	1	1	1	0	1	1	2	2	center-south
3924	F	0	0	1	0	0	4	3	1	3	1	3	1	2	2	center-south
4297	F	0	1	0	0	0	4	2	1	3	0	1	1	3	2	center-south
99	F	1	1	0	0	0	2	2	1	1	0	1	1	2	2	center-south
538	F	1	0	1	0	0	4	2	0	2	0	1	1	3	2	center-south
2408	F	0	1	0	0	0	1	1	0	1	0	1	1	3	2	center-south
3454	F	1	0	0	1	0	4	3	1	3	0	1	1	2	2	center-south
570	M	0	1	0	0	0	1	2	0	1	0	1	1	3	2	center-south
2730	F	0	0	0	1	0	4	2	1	3	0	2	1	3	2	center-south
178	F	0	1	0	0	0	1	2	0	1	0	1	1	3	2	north
284	F	0	1	0	0	0	4	2	0	2	0	1	1	3	2	north
2533	F	0	1	0	0	0	3	3	0	3	0	2	1	3	2	north
2546	M	0	1	0	0	0	1	1	0	0	0	1	1	3	2	north
3271	F	0	0	0	1	0	3	1	1	3	0	1	1	1	2	north
4301	F	1	0	0	1	1	4	3	1	3	1	2	1	3	2	north
171	M	0	1	0	0	0	3	1	0	0	0	1	1	3	2	north
238	F	0	1	0	0	0	4	1	0	2	0	1	1	3	2	north
353	F	0	1	0	0	0	3	4	0	3	0	1	1	2	2	north
387	F	0	1	0	0	0	3	2	0	2	0	2	1	2	2	north
864	M	0	1	0	0	0	2	1	0	1	0	1	1	3	2	north
1550	F	1	0	0	1	0	4	3	1	3	0	1	1	3	2	north
2327	F	0	1	0	0	0	1	1	0	0	0	1	1	2	2	north
2926	M	0	1	0	0	0	1	1	0	1	0	1	1	3	2	north
3603	M	0	1	0	0	0	2	1	0	1	0	1	1	3	2	north
3935	M	0	0	1	1	0	3	1	1	2	0	1	1	2	2	north
4036	M	1	0	0	0	1	3	4	1	3	0	1	1	3	2	north
2893	F	0	0	0	1	0	3	3	1	3	0	1	1	3	2	north
3055	F	0	1	0	0	0	3	1	1	2	0	2	1	2	2	north
650	F	0	1	0	0	0	1	1	0	2	0	1	1	3	2	north
1256	M	0	1	0	0	0	3	1	0	2	0	1	1	2	2	north
1196	M	0	1	0	0	0	4	1	1	2	0	1	1	3	2	north
1414	F	0	1	0	0	0	4	1	0	0	0	1	1	3	2	north
190	F	0	1	0	0	0	4	2	0	2	0	1	1	2	2	north
2749	M	0	1	0	0	0	3	3	0	3	0	1	1	3	2	north
3343	F	0	1	0	0	0	3	3	1	2	0	1	1	3	2	north
1685	M	0	1	0	0	0	1	2	0	3	0	1	1	2	2	north
1820	F	0	1	0	0	0	2	1	0	1	0	1	1	2	2	north
1168	F	0	0	0	1	0	2	1	0	1	0	1	1	2	2	north
3773	M	0	1	0	0	0	2	1	0	0	0	1	1	2	2	north
1038	F	0	0	0	1	0	4	3	1	3	0	1	1	3	2	north
2808	M	0	1	0	0	0	4	1	0	2	0	1	1	3	2	north
494	M	0	1	0	0	0	4	3	1	3	0	1	1	2	2	north
2788	F	0	1	0	0	0	3	1	0	2	0	1	1	3	2	north
1560	F	0	1	0	0	0	4	1	0	1	0	1	1	2	2	north
3489	F	0	1	0	0	0	4	4	0	3	0	1	1	2	2	north
2595	F	0	1	0	0	0	3	1	0	1	0	1	1	3	2	north
449	M	0	0	0	1	0	4	2	1	2	1	3	2	2	2	north
1660	F	0	1	0	0	0	2	1	0	1	0	1	1	2	2	north
2161	F	1	0	1	1	0	4	3	1	2	0	3	1	2	2	north
216	F	1	0	1	0	0	4	2	1	2	1	3	1	2	2	north
173	F	0	0	1	0	0	3	1	1	2	0	2	1	3	2	north
2041	F	0	1	0	0	0	4	1	0	3	0	1	1	2	2	north
186	F	0	0	0	1	0	4	3	1	2	1	3	1	2	2	north
1735	M	0	1	0	0	0	4	2	1	3	0	1	1	2	2	north
2551	F	0	1	0	0	0	4	2	0	3	0	1	1	2	2	north
3048	F	0	1	0	0	0	4	2	0	1	0	1	1	1	2	north
3451	F	0	0	1	0	0	3	3	1	3	0	1	1	3	2	north
1148	F	0	0	0	0	1	4	2	0	2	0	1	1	3	2	north
1790	F	0	0	1	0	0	3	2	1	1	0	1	1	3	2	north
4399	F	0	0	0	0	1	3	1	0	3	0	1	1	2	2	north
1315	M	0	0	0	1	0	1	1	0	2	1	1	1	3	2	north
2575	F	0	0	0	1	0	2	1	1	1	0	1	1	2	2	north
1329	M	0	1	0	0	0	2	2	0	1	0	1	1	2	2	north
3616	M	1	0	0	1	0	4	2	1	2	0	1	1	2	2	north
4061	F	1	0	0	1	0	3	3	1	2	0	1	1	2	2	north
4166	M	0	0	0	1	0	4	2	1	0	0	1	1	2	2	north
1740	M	0	0	0	1	0	1	1	1	2	1	2	1	1	2	north
626	M	0	1	0	0	0	2	1	0	2	1	2	1	3	2	north
1097	F	0	1	0	0	0	4	1	0	3	0	1	1	3	2	north
2277	F	0	1	0	0	0	2	1	0	0	0	1	1	3	2	north
3656	M	1	0	1	0	0	4	4	1	3	0	2	1	3	2	north
1461	M	0	1	0	0	0	1	1	0	1	0	1	1	3	2	center-south
3534	F	0	1	0	0	0	2	2	0	1	0	1	1	2	2	center-south
1539	M	0	1	0	0	0	4	1	1	2	0	1	1	2	2	center-south
2125	M	0	1	0	0	0	4	1	0	3	0	2	1	2	2	center-south
2950	F	1	1	0	0	0	2	3	1	3	0	1	1	3	2	center-south
1314	F	0	1	0	0	0	4	3	1	3	1	2	1	2	2	center-south
4289	F	0	0	0	0	1	3	2	1	2	0	2	1	3	2	center-south
65	F	0	1	0	0	0	3	1	0	1	0	1	1	3	2	center-south
4144	M	0	1	0	0	0	4	2	1	3	0	1	1	2	2	center-south
4083	M	0	1	0	0	0	2	1	0	2	0	1	1	3	2	center-south
938	F	0	0	1	1	0	4	2	1	3	1	3	1	3	2	center-south
4161	F	0	1	0	0	0	1	1	1	2	0	1	1	3	2	center-south
1812	F	0	1	0	0	0	4	3	1	3	1	3	1	2	2	center-south
3957	F	0	1	0	0	0	4	4	1	2	0	1	1	3	2	north
2280	F	0	1	0	0	0	4	1	0	1	0	2	1	2	2	north
1186	F	0	1	0	0	0	4	2	0	1	0	1	1	2	2	north
2688	M	0	1	0	0	0	3	1	0	2	0	1	1	2	2	north
478	M	0	1	0	0	0	4	2	1	2	1	2	1	2	2	north
4143	F	0	1	0	0	0	2	2	1	3	1	2	1	2	2	center-south
1508	M	0	1	0	0	0	3	2	0	2	0	1	1	2	2	north
671	M	0	1	0	0	0	3	2	0	3	0	1	1	3	2	north
1185	F	0	1	0	0	0	3	1	0	1	0	1	1	3	2	north
1954	F	0	1	0	0	0	2	2	0	3	0	2	1	2	2	north
3694	F	0	1	0	0	0	2	2	1	1	0	1	1	2	2	north
3723	M	0	0	0	1	0	3	2	1	2	1	2	1	2	2	north
417	F	0	1	0	0	0	4	1	0	3	0	2	1	2	2	north
537	F	0	0	1	0	0	2	2	0	0	0	1	1	3	2	north
982	F	0	1	0	0	0	2	1	0	0	0	1	1	3	2	north
1991	F	1	1	0	0	0	4	2	1	3	0	1	1	3	2	north
3313	F	0	1	0	0	0	3	1	1	0	0	1	1	3	2	north
3382	M	0	1	0	0	0	2	2	0	2	0	1	1	2	2	north
3664	M	0	0	0	1	0	4	3	0	2	1	3	2	2	2	north
3665	M	0	1	0	0	0	3	1	0	2	0	1	1	2	2	north
3687	M	0	1	0	0	0	2	1	0	3	0	1	1	2	2	north
4012	F	0	1	0	0	0	2	2	1	2	0	1	1	3	2	north
4035	F	0	1	0	0	0	2	2	0	1	0	1	1	3	2	north
4256	F	0	0	1	0	0	2	2	1	3	0	1	1	2	2	north
169	M	0	1	0	0	0	3	2	1	2	0	1	1	2	2	north
148	M	0	1	0	0	0	2	2	1	1	0	1	1	3	2	north
2867	F	0	1	0	0	0	1	1	0	0	0	1	1	2	2	north
2387	F	0	1	0	0	0	4	1	0	0	0	1	1	3	2	north
3458	M	0	1	0	0	0	3	2	0	2	0	1	1	2	2	north
1248	F	0	1	0	0	0	3	3	0	2	1	1	1	2	2	north
1400	F	1	0	0	0	1	4	4	1	2	0	2	1	3	2	north
862	F	1	0	0	0	1	4	2	0	2	0	1	1	3	2	north
1016	F	0	0	1	0	0	3	2	1	2	1	1	1	2	2	north
871	F	0	1	0	0	0	4	2	0	2	0	2	1	3	2	north
2070	M	0	1	0	0	0	2	1	0	1	0	1	1	3	2	north
2705	F	0	1	0	0	0	2	1	0	0	0	1	1	2	2	north
1973	F	0	0	0	1	0	3	2	1	3	0	1	1	3	2	north
2756	M	0	1	0	0	0	3	1	0	0	0	1	1	3	2	north
3822	M	0	1	0	0	0	2	1	0	2	0	1	1	3	2	north
3823	F	0	1	0	0	0	1	1	0	0	0	1	1	3	2	north
2668	M	0	1	0	0	0	4	2	0	2	0	1	1	2	2	north
2062	F	0	1	0	0	0	1	2	0	1	0	1	1	2	2	north
682	M	1	0	0	1	1	4	2	1	3	1	2	1	2	2	north
1228	F	1	0	1	0	0	4	2	1	3	0	2	1	2	2	north
2890	F	0	0	1	0	0	3	3	1	3	0	3	1	2	2	north
4366	F	1	0	0	1	0	4	2	1	2	0	1	1	3	2	north
504	F	0	0	1	0	0	4	2	0	3	1	2	1	2	2	north
1764	F	0	0	1	1	0	2	3	0	1	0	3	1	3	2	north
1826	F	0	0	0	1	0	4	1	0	3	0	1	1	3	2	north
3726	F	0	0	1	0	0	3	2	0	2	0	1	1	3	2	north
2558	F	0	0	1	0	0	4	1	0	1	0	2	1	3	2	north
709	M	0	1	0	0	0	1	1	0	1	0	1	1	3	2	north
502	F	1	0	0	1	0	4	4	1	3	0	1	1	3	2	north
1569	F	1	0	0	1	0	4	1	1	3	0	1	1	3	2	north
2899	F	0	1	0	0	0	2	1	0	2	0	1	1	3	2	north
2164	F	0	1	0	0	0	2	2	0	2	0	1	1	2	2	center-south
1968	F	0	0	0	0	1	4	2	1	3	0	1	1	3	2	center-south
3732	F	0	0	1	0	0	3	1	1	3	0	1	1	3	2	center-south
3122	F	0	1	0	0	0	4	1	0	2	0	1	1	2	2	center-south
1109	F	0	1	0	0	0	2	1	0	1	0	1	1	2	2	center-south
2178	M	0	1	0	0	0	2	3	1	1	0	1	1	3	2	center-south
156	F	0	1	0	0	0	1	1	0	1	0	3	1	3	2	center-south
2120	M	1	1	0	0	0	3	2	1	3	0	1	1	3	2	center-south
2363	F	0	0	0	1	0	3	1	1	3	0	2	1	1	2	center-south
4210	F	1	0	0	0	1	4	2	1	3	1	4	2	2	2	center-south
236	M	1	0	1	0	0	3	3	1	2	0	1	1	3	2	center-south
529	M	0	1	0	0	0	2	1	0	2	0	1	1	2	2	center-south
2092	M	0	0	0	1	0	1	2	0	2	0	1	1	3	2	center-south
2027	F	1	0	1	0	0	4	1	1	3	0	1	1	2	2	center-south
2110	F	0	1	0	0	0	1	1	0	1	0	1	1	2	2	center-south
2253	F	0	1	0	0	0	2	3	0	3	0	1	1	3	2	center-south
3634	M	0	1	0	0	0	1	2	0	2	0	1	1	3	2	center-south
683	F	0	1	0	0	0	2	3	0	2	0	2	1	2	2	center-south
687	F	0	1	0	0	0	4	1	1	2	0	1	1	2	2	center-south
4154	F	0	1	0	0	0	4	3	1	3	0	1	1	2	2	north
962	F	1	0	0	1	0	4	4	1	3	0	2	1	3	2	north
638	F	1	0	0	0	1	4	1	1	2	1	4	2	2	2	north
3203	F	0	0	1	0	0	4	1	1	3	0	1	1	2	2	north
1299	F	0	1	0	0	0	4	1	0	1	0	1	1	3	2	north
2226	F	0	1	0	0	0	2	1	0	1	0	1	1	2	2	north
3383	F	1	0	0	0	1	4	3	1	2	0	1	1	2	2	north
3872	M	0	0	0	1	0	2	2	1	2	0	1	1	2	2	north
517	F	0	0	1	1	0	4	3	1	3	0	1	1	2	2	center-south
3034	M	0	1	0	0	0	2	3	1	2	0	1	1	2	2	north
3041	F	0	1	0	0	0	3	2	1	3	0	1	1	3	2	north
1094	F	0	1	0	0	0	4	3	1	3	0	1	1	3	2	north
3529	M	0	1	0	0	0	4	1	0	1	0	1	1	2	2	north
3765	F	0	0	0	1	0	3	2	1	3	0	1	1	1	2	north
3936	M	0	1	0	0	0	3	1	0	1	0	1	1	2	2	north
2542	F	1	0	1	0	0	4	3	1	3	1	3	1	3	2	north
3929	F	0	1	0	0	0	4	4	0	2	0	1	1	2	2	north
4216	F	0	1	0	0	0	4	3	0	3	0	1	1	3	2	north
2066	F	1	0	1	0	0	3	2	1	3	1	2	1	3	2	north
2638	F	0	1	0	0	0	3	2	0	1	0	1	1	2	2	north
126	F	0	1	0	0	0	3	1	1	1	0	1	1	2	2	north
399	F	0	1	0	0	0	4	2	1	3	1	3	2	2	2	north
710	F	1	0	0	0	1	3	2	1	3	0	1	1	3	2	north
831	F	0	1	0	0	0	4	2	0	1	0	1	1	3	2	north
996	F	0	1	0	0	0	4	2	0	2	0	1	1	3	2	north
1005	M	0	0	0	1	0	1	1	0	0	0	1	1	1	2	north
2888	M	0	1	0	0	0	2	1	1	3	0	1	1	3	2	north
3012	F	0	0	1	1	0	4	1	0	3	0	1	1	3	2	north
3104	F	1	0	1	0	0	4	2	1	2	0	2	1	2	2	north
3349	M	0	1	0	0	0	2	2	0	1	0	1	1	3	2	north
3356	F	0	1	0	0	0	1	1	0	0	0	1	1	2	2	north
3521	F	0	1	0	0	0	3	3	1	3	0	1	1	2	2	north
3662	M	0	1	0	0	0	2	2	1	3	0	1	1	3	2	north
1158	F	1	0	0	0	1	3	2	0	3	0	2	1	2	2	north
1099	F	1	0	1	0	0	3	4	1	3	0	1	1	3	2	north
1503	F	0	1	0	0	0	4	1	0	2	0	1	1	3	2	north
3098	F	0	1	0	0	0	4	1	0	1	0	1	1	2	2	north
4388	F	0	1	0	0	0	2	1	0	1	0	3	1	2	2	north
2415	F	0	1	0	0	0	3	1	0	2	0	1	1	3	2	north
3291	F	0	1	0	0	0	2	2	0	3	0	1	1	3	2	north
3072	F	1	0	0	1	0	3	1	1	3	1	1	1	3	2	north
2488	F	0	1	0	0	0	3	1	0	2	0	1	1	2	2	north
4284	M	0	1	0	0	0	4	2	0	0	0	1	1	3	2	north
4285	F	0	1	0	0	0	4	2	1	1	0	2	1	3	2	north
4286	F	0	0	1	0	0	3	2	1	2	0	1	1	3	2	north
150	F	0	0	0	1	0	3	2	0	3	0	1	1	3	2	north
855	F	0	1	0	0	0	2	1	0	1	0	1	1	3	2	north
1531	F	0	1	0	0	0	1	1	1	2	0	1	1	2	2	north
2355	F	0	0	0	1	0	4	1	0	3	1	4	2	2	2	north
876	F	0	1	0	0	0	4	2	1	2	0	2	1	2	2	north
2150	M	1	0	0	1	0	4	2	1	2	1	3	1	3	2	north
3442	M	1	0	0	0	1	4	1	1	3	0	2	1	2	2	north
817	F	0	0	0	0	1	4	2	1	3	1	3	1	3	2	north
3808	F	0	0	1	1	0	4	2	0	0	0	1	1	3	2	north
181	F	0	1	0	0	0	4	2	1	3	0	1	1	3	2	north
1806	M	0	1	0	0	0	4	1	0	2	0	1	1	3	2	north
4028	F	0	0	0	1	0	3	2	0	3	0	1	1	3	2	north
104	F	0	1	0	0	0	4	2	1	2	1	3	2	2	2	north
4368	M	1	0	0	0	1	3	2	1	0	1	3	1	3	2	north
2297	M	0	1	0	0	0	4	2	0	2	0	1	1	2	2	north
4049	F	0	1	0	0	0	4	1	0	2	0	1	1	2	2	north
3245	F	0	1	0	0	0	4	2	1	1	0	1	1	2	2	north
3746	F	1	0	0	1	0	2	3	1	3	1	3	2	2	2	north
2828	F	1	0	1	0	0	4	2	1	3	0	2	1	2	2	north
3448	M	0	1	0	0	0	4	1	0	2	0	1	1	2	2	north
1439	F	0	1	0	0	0	2	2	0	3	0	1	1	2	2	north
26	M	0	1	0	0	0	1	1	0	0	0	1	1	3	2	north
2244	F	0	1	0	0	0	2	1	0	0	0	1	1	3	2	north
2439	F	0	1	0	0	0	3	1	0	2	0	1	1	2	2	north
2440	F	0	1	0	0	0	2	3	1	3	1	1	1	3	2	north
3337	M	1	0	0	1	0	4	1	1	2	1	4	2	2	2	north
1642	M	0	1	0	0	0	4	2	1	3	0	2	1	3	2	north
2174	F	1	0	0	0	1	4	2	1	3	1	1	1	2	2	north
1784	M	1	0	0	1	0	2	3	0	2	0	1	1	3	2	north
2568	F	0	1	0	0	0	4	1	0	0	0	2	1	3	2	north
1994	F	0	0	0	0	1	3	1	1	3	0	2	1	2	2	north
3575	M	0	1	0	0	0	2	3	0	2	0	1	1	3	2	north
4335	M	1	0	1	1	0	2	2	0	1	0	1	1	2	2	north
3884	F	1	0	0	1	1	2	3	1	3	0	2	1	2	2	north
2803	F	0	1	0	0	0	2	2	1	3	0	1	1	2	2	north
3411	M	0	1	0	0	0	4	1	0	1	0	1	1	2	2	north
2817	F	1	0	1	0	0	4	1	1	3	0	2	1	3	2	north
1773	M	0	1	0	0	0	1	1	0	0	0	1	1	2	2	north
1098	M	0	1	0	0	0	4	3	1	3	0	1	1	3	2	north
2834	F	0	0	1	0	0	4	2	1	3	0	1	1	3	2	north
2962	M	0	1	0	0	0	3	1	1	3	1	3	1	2	2	north
221	F	0	1	0	0	0	4	1	0	1	0	1	1	3	2	north
2424	F	0	1	0	0	0	2	1	0	0	0	1	1	3	2	north
3273	F	0	1	0	0	0	2	3	1	3	0	1	1	3	2	north
1163	F	0	1	0	0	0	1	2	0	2	0	1	1	2	2	center-south
3877	F	0	1	0	0	0	4	1	0	2	0	1	1	2	2	center-south
561	F	1	0	1	0	0	4	4	1	3	0	1	1	2	2	center-south
299	F	1	0	0	1	0	4	2	0	2	0	1	1	3	2	center-south
1238	F	1	0	1	0	0	4	4	1	3	0	1	1	3	2	center-south
2787	F	0	0	0	0	1	1	3	0	3	1	4	2	2	2	center-south
3751	F	0	0	0	0	1	4	2	1	1	1	2	1	3	2	center-south
1093	F	0	1	0	0	0	4	1	1	2	1	3	1	2	2	center-south
3754	M	0	1	0	0	0	4	2	1	3	1	1	1	2	2	center-south
3428	M	1	0	0	1	0	2	1	1	3	0	1	1	3	2	center-south
2126	F	1	0	0	0	1	2	3	1	2	0	1	1	3	2	center-south
357	M	0	1	0	0	0	1	1	0	0	0	1	1	2	2	center-south
686	F	1	0	1	1	0	4	3	1	3	0	2	1	1	2	center-south
3767	F	0	1	0	0	0	2	1	1	3	1	3	1	2	2	center-south
1062	F	0	0	0	1	0	1	1	0	1	0	1	1	3	2	center-south
96	F	1	0	1	1	0	4	3	1	2	0	3	1	2	2	north
2205	M	0	0	1	1	0	4	1	1	3	0	1	1	2	2	north
2499	F	1	0	0	0	1	4	4	1	3	1	4	2	2	2	north
3241	M	0	0	0	1	0	2	2	1	3	0	1	1	2	2	north
3190	M	0	1	0	0	0	1	2	0	0	0	1	1	2	2	north
1397	F	0	1	0	0	0	1	1	0	0	0	1	1	2	2	center-south
3645	F	0	0	1	0	0	4	3	1	3	0	1	1	2	2	north
874	F	0	1	0	0	0	4	2	0	2	0	2	1	2	2	north
2172	F	0	0	0	1	0	3	3	1	2	0	1	1	3	2	north
1555	F	1	0	0	1	0	4	3	1	3	0	1	1	2	2	north
768	M	0	1	0	0	0	3	4	0	2	1	2	1	2	2	north
3420	M	0	0	0	1	0	2	1	0	0	0	2	1	2	2	north
3461	M	0	1	0	0	0	1	2	0	1	0	1	1	2	2	north
3989	F	0	1	0	0	0	2	2	1	3	1	4	2	2	2	north
3032	F	0	1	0	0	0	4	1	1	3	0	1	1	3	2	north
4219	F	0	1	0	0	0	2	2	0	3	0	2	1	3	2	north
4377	F	1	1	0	0	0	4	1	0	3	0	1	1	2	2	north
4078	M	0	1	0	0	0	3	2	0	3	0	2	1	3	2	north
372	M	0	1	0	0	0	4	2	0	3	1	1	1	2	2	north
2188	M	0	1	0	0	0	1	1	0	0	0	1	1	2	2	north
2189	M	0	1	0	0	0	1	1	0	0	0	1	1	2	2	north
2405	M	0	1	0	0	0	3	2	1	1	0	2	1	2	2	north
2687	F	0	1	0	0	0	2	1	0	1	0	1	1	2	2	north
2718	F	0	1	0	0	0	3	2	1	3	0	1	1	2	2	north
3036	F	0	0	1	0	0	2	2	1	2	0	1	1	3	2	north
3654	F	0	1	0	0	0	2	1	0	0	0	1	1	2	2	north
4382	F	0	0	1	0	0	3	1	1	2	0	1	1	1	2	north
1534	M	0	1	0	0	0	3	2	0	0	0	1	1	2	2	north
2616	M	0	1	0	0	0	1	1	0	0	0	1	1	3	2	north
2059	F	1	0	0	0	1	2	1	1	3	0	1	1	3	2	north
995	F	0	1	0	0	0	4	2	0	2	0	1	1	3	2	north
1807	F	0	1	0	0	0	4	1	0	2	0	2	1	2	2	north
2703	F	0	0	0	1	0	2	2	0	2	0	1	1	2	2	north
1583	M	0	1	0	0	0	4	4	0	3	0	1	1	2	2	north
2320	F	0	1	0	0	0	1	1	0	1	0	1	1	2	2	north
701	F	0	0	1	0	0	4	2	0	0	0	1	1	2	2	north
329	F	0	1	0	0	0	4	1	0	3	0	1	1	3	2	north
2520	F	0	0	0	1	0	2	1	0	0	0	1	1	2	2	north
3282	M	0	0	1	0	0	4	2	0	3	0	1	1	3	2	north
1519	F	0	0	0	1	0	2	2	0	2	0	1	1	2	2	north
1975	F	1	0	1	1	0	4	1	1	2	0	1	1	2	2	north
787	F	1	0	0	1	0	3	1	1	3	1	3	1	2	2	north
702	F	0	1	0	0	0	2	2	0	1	1	3	1	3	2	north
327	F	0	1	0	0	0	3	2	0	2	0	1	1	2	2	north
1356	F	0	1	0	0	0	2	2	0	1	0	1	1	3	2	north
1481	M	1	0	0	0	1	4	1	1	3	1	4	2	2	2	north
342	F	1	0	1	0	0	4	2	1	2	1	2	1	3	2	north
1587	F	1	0	1	0	0	2	1	1	2	1	3	1	2	2	north
4325	F	0	0	0	1	0	4	4	1	3	0	3	1	3	2	north
1155	F	0	1	0	0	0	3	1	1	2	0	2	1	2	2	north
2412	F	1	0	1	0	0	3	3	1	3	0	2	1	3	2	north
2729	F	0	1	0	0	0	1	2	1	2	0	1	1	3	2	north
809	F	0	1	0	0	0	3	1	1	3	0	2	1	2	2	north
2850	F	1	0	1	0	0	4	3	1	3	0	2	1	3	2	north
1240	M	0	1	0	0	0	2	1	0	1	0	1	1	2	2	north
1045	F	0	0	1	0	0	4	2	1	3	0	1	1	3	2	north
4355	F	0	1	0	0	0	4	3	1	3	0	1	1	3	2	north
69	F	0	0	0	1	0	4	4	1	2	0	3	1	2	2	north
4400	F	0	0	1	0	0	4	1	1	3	0	2	1	3	2	north
74	M	0	0	1	0	0	4	3	1	3	0	1	1	2	2	north
4060	M	0	1	0	0	0	2	2	0	0	0	1	1	3	2	north
4239	F	0	0	1	1	0	1	2	1	1	0	1	1	2	2	north
2623	F	0	0	0	1	0	4	3	1	3	0	1	1	2	2	north
1487	M	0	0	0	1	0	4	1	0	2	0	1	1	3	2	north
2898	F	0	1	0	0	0	4	1	0	3	0	1	1	3	2	north
1744	M	0	1	0	0	0	4	1	0	2	0	1	1	2	2	north
2446	F	0	1	0	0	0	3	1	0	1	0	1	1	3	2	north
3505	M	0	1	0	0	0	4	1	0	0	0	1	1	3	2	north
4352	F	0	0	0	1	0	2	1	0	3	0	1	1	2	2	north
4203	M	0	1	0	0	0	2	2	0	1	0	1	1	3	2	center-south
3566	F	0	0	0	1	0	2	2	0	2	0	1	1	2	2	center-south
3753	F	1	0	1	0	0	4	3	1	1	0	1	1	3	2	center-south
82	F	0	1	0	0	0	4	1	0	3	0	1	1	2	2	north
2491	F	0	1	0	0	0	3	4	1	3	0	1	1	2	2	center-south
3176	F	0	1	0	0	0	3	2	1	2	0	3	1	3	2	center-south
3503	F	0	1	0	0	0	2	1	0	2	0	1	1	3	2	center-south
160	F	0	1	0	0	0	4	1	0	2	0	2	1	2	2	north
269	F	1	0	0	1	1	2	1	0	0	1	4	2	3	2	north
3444	F	0	1	0	0	0	3	2	1	3	0	2	1	3	2	north
2666	F	0	0	0	1	0	4	2	0	1	0	1	1	2	2	north
359	M	1	0	1	0	0	3	4	1	1	1	3	1	2	2	north
1064	F	0	1	0	0	0	3	1	0	1	0	1	1	3	2	center-south
2726	F	0	0	0	1	0	3	3	1	3	0	2	1	2	2	center-south
655	M	0	0	0	1	0	4	1	1	2	0	1	1	3	2	north
534	F	0	1	0	0	0	4	1	0	1	0	1	1	3	2	north
1815	F	0	1	0	0	0	4	1	1	3	0	1	1	2	2	north
2854	F	1	0	0	0	1	3	1	1	2	0	1	1	2	2	north
3310	F	0	1	0	0	0	4	1	0	0	0	1	1	3	2	north
4422	F	0	1	0	0	0	4	2	0	0	0	1	1	3	2	north
1996	M	0	0	0	1	0	4	1	0	1	0	1	1	2	2	north
4198	M	0	0	0	1	0	2	1	0	2	0	1	1	2	2	north
1647	F	0	1	0	0	0	4	2	1	3	0	1	1	3	2	north
3706	F	0	1	0	0	0	4	2	1	2	1	2	1	2	2	north
3928	F	0	0	0	1	0	2	1	0	2	0	1	1	2	2	north
92	F	0	1	0	0	0	2	2	0	1	0	1	1	3	2	north
371	F	0	1	0	0	0	4	3	0	2	0	1	1	3	2	north
1216	F	0	0	1	0	0	1	3	0	2	1	4	2	3	2	north
1444	M	1	0	0	0	1	4	1	1	1	1	2	1	3	2	north
2370	M	1	0	0	1	1	4	3	1	2	0	1	1	2	2	north
2406	F	0	1	0	0	0	4	3	0	2	0	1	1	3	2	north
3547	M	0	1	0	0	0	2	4	0	2	0	1	1	3	2	north
3602	F	0	0	0	1	0	4	2	1	2	1	3	2	2	2	north
3851	M	0	0	1	0	0	4	1	0	3	1	1	1	2	2	north
4263	F	1	0	0	0	1	4	3	1	2	0	1	1	3	2	north
2057	M	0	1	0	0	0	2	1	0	0	0	1	1	2	2	north
3051	F	1	0	0	0	1	4	2	1	3	0	3	1	3	2	north
165	F	0	0	0	0	1	4	1	1	3	0	1	1	3	2	north
3381	F	0	1	0	0	0	4	1	0	2	0	2	1	3	2	north
2308	F	0	0	1	1	0	4	4	1	3	0	1	1	2	2	north
800	F	0	1	0	0	0	1	2	0	1	0	1	1	2	2	north
1127	M	0	1	0	0	0	4	1	0	2	0	1	1	2	2	north
46	M	0	1	0	0	0	4	1	0	1	0	1	1	3	2	north
3178	F	0	1	0	0	0	1	4	0	0	0	3	1	2	2	north
3182	F	0	1	0	0	0	4	1	0	3	1	1	1	3	2	north
4093	M	0	1	0	0	0	4	1	0	1	0	1	1	3	2	north
1511	M	0	1	0	0	0	2	1	1	1	0	1	1	3	2	north
189	M	0	1	0	0	0	4	2	0	1	0	1	1	3	2	north
2719	F	0	1	0	0	0	4	1	0	0	0	1	1	3	2	north
3170	F	0	1	0	0	0	4	3	0	3	0	1	1	3	2	north
2897	M	1	0	0	1	0	4	1	1	3	1	4	2	2	2	north
3394	F	0	0	0	1	0	4	2	1	1	0	1	1	3	2	north
4076	M	0	1	0	0	0	2	1	0	1	0	1	1	2	2	north
1496	F	0	1	0	0	0	2	1	0	2	0	1	1	3	2	north
1232	F	1	0	0	1	0	4	1	1	3	0	2	1	3	2	north
3285	F	1	0	0	0	1	4	2	1	3	0	2	1	3	2	north
1634	F	1	0	0	1	0	4	3	1	3	0	1	1	2	2	north
3527	F	1	0	1	0	0	4	3	1	3	0	1	1	2	2	north
582	M	0	1	0	0	0	1	1	0	2	0	1	1	3	2	north
1462	F	1	0	0	1	1	4	3	1	2	1	3	1	2	2	north
1463	M	0	1	0	0	0	4	1	0	2	0	1	1	2	2	north
2018	F	1	0	0	1	0	3	2	1	3	0	2	1	2	2	north
2706	M	0	1	0	0	0	3	1	0	2	0	1	1	2	2	north
4047	F	1	0	1	0	0	3	2	1	3	0	2	1	2	2	north
1041	F	0	1	0	0	0	1	1	0	2	0	1	1	3	2	north
2993	M	0	0	1	0	0	4	1	1	3	0	1	1	2	2	north
4186	F	1	0	1	0	0	4	2	1	3	1	3	1	2	2	north
2779	F	1	1	0	0	0	4	1	1	3	1	3	1	2	2	north
4390	M	1	0	1	0	1	4	2	1	0	1	3	1	2	2	north
1703	F	0	1	0	0	0	3	1	0	3	0	1	1	2	2	north
2419	F	0	1	0	0	0	3	1	0	2	0	1	1	3	2	north
2042	M	0	0	0	1	0	4	2	0	2	0	2	1	2	2	north
2766	M	0	0	0	1	0	2	3	0	2	0	1	1	2	2	north
2386	M	0	0	1	1	0	2	2	1	3	1	3	2	2	2	north
1301	F	1	1	0	0	0	2	2	0	2	0	1	1	3	2	north
2127	F	0	0	1	0	0	2	2	1	2	0	3	1	2	2	north
2442	F	0	1	0	0	0	4	2	0	3	1	1	1	3	2	north
1795	F	0	1	0	0	0	2	2	0	1	0	1	1	2	2	north
1190	F	0	1	0	0	0	4	2	1	2	0	2	1	3	2	north
119	M	0	0	0	1	0	1	2	0	2	0	1	1	2	2	north
420	F	0	0	0	1	0	4	1	0	1	0	1	1	3	2	north
1319	F	0	0	0	1	0	3	2	0	3	0	1	1	1	2	north
1466	F	0	0	0	1	0	3	1	0	1	0	1	1	3	2	north
3985	F	0	0	0	1	0	3	3	0	1	0	1	1	2	2	north
501	F	0	1	0	0	0	2	2	0	2	0	1	1	2	2	north
4029	F	0	0	0	1	0	4	3	0	2	0	1	1	2	2	north
1943	F	1	0	0	1	0	4	2	1	2	0	1	1	3	2	north
1063	F	0	0	0	0	1	4	1	1	3	0	1	1	2	2	north
1164	M	0	0	0	1	0	1	3	0	1	0	1	1	2	2	north
2835	F	1	0	1	1	1	4	1	1	3	1	3	1	2	2	north
1565	F	0	1	0	0	0	3	1	0	2	0	2	1	2	2	north
509	F	0	0	0	1	0	4	2	1	2	0	1	1	2	2	north
798	F	1	0	0	1	0	4	2	1	3	1	1	1	3	2	north
1349	F	1	0	1	0	0	2	3	0	3	0	2	1	2	2	north
29	M	0	1	0	0	0	3	1	0	2	0	1	1	3	2	center-south
3387	F	0	1	0	0	0	2	1	0	2	0	1	1	2	2	center-south
2676	F	0	1	0	0	0	2	1	0	3	1	2	1	3	2	center-south
2086	F	0	1	0	0	0	4	2	0	3	0	1	1	3	2	center-south
1452	F	0	1	0	0	0	2	2	0	2	0	1	1	3	2	center-south
2144	F	1	1	0	0	0	4	2	1	3	0	1	1	3	2	center-south
1235	M	0	1	0	0	0	2	3	1	2	0	3	1	2	2	center-south
1916	M	0	1	0	0	0	4	1	0	0	0	1	1	3	2	center-south
1243	F	0	1	0	0	0	4	1	0	2	0	2	1	3	2	center-south
1639	M	0	0	0	1	0	4	3	1	3	1	3	1	2	2	center-south
1056	M	0	1	0	0	0	4	2	1	3	1	3	1	2	2	center-south
1187	F	0	1	0	0	0	2	3	1	1	0	2	1	2	2	center-south
1872	F	1	0	0	1	0	4	4	1	3	1	4	2	3	2	center-south
1090	F	1	0	0	1	0	3	1	1	2	0	2	1	2	2	center-south
1896	M	0	1	0	0	0	1	1	0	0	0	1	1	3	2	center-south
2859	M	0	1	0	0	0	2	2	0	1	0	1	1	2	2	center-south
195	F	1	0	0	0	1	2	3	1	1	1	2	1	2	2	center-south
947	F	0	1	0	0	0	1	1	0	1	0	1	1	2	2	center-south
948	F	0	1	0	0	0	1	1	0	1	0	1	1	2	2	center-south
1304	F	0	0	0	1	0	1	2	0	3	0	3	1	2	2	center-south
3867	M	0	0	0	1	0	4	1	1	3	1	2	1	2	2	center-south
1237	M	1	0	0	0	1	4	3	1	2	0	1	1	2	2	north
1222	F	0	1	0	0	0	4	3	0	2	0	1	1	2	2	north
3193	F	0	1	0	0	0	1	1	0	0	0	1	1	3	2	north
3433	M	0	0	0	1	0	1	3	0	1	0	1	1	2	2	north
532	M	0	1	0	0	0	4	1	0	0	0	1	1	2	2	north
3480	F	1	0	0	0	1	4	3	1	3	1	3	1	2	2	north
1047	F	0	1	0	0	0	4	1	0	1	0	1	1	3	2	north
3090	F	0	0	0	1	0	3	3	1	1	0	1	1	2	2	north
1059	F	0	1	0	0	0	4	2	0	2	0	1	1	3	2	north
2532	F	1	0	0	1	0	4	1	1	3	0	2	1	3	2	north
4004	F	0	1	0	0	0	2	1	0	0	0	1	1	3	2	north
1751	M	1	0	0	0	1	4	4	1	1	1	3	1	2	2	north
1470	F	0	1	0	0	0	4	3	0	2	0	1	1	3	2	north
544	F	0	1	0	0	0	2	2	1	3	0	1	1	3	2	north
869	F	0	1	0	0	0	2	1	0	3	0	2	1	3	2	north
870	F	1	0	0	1	0	4	3	0	3	0	1	1	2	2	north
1895	F	1	0	0	0	1	4	4	1	2	0	1	1	2	2	north
2176	F	0	1	0	0	0	2	2	0	2	0	1	1	3	2	north
2658	F	0	1	0	0	0	2	2	0	2	0	1	1	2	2	north
2683	M	1	0	1	0	0	3	2	1	3	1	3	1	2	2	north
2696	M	0	0	0	1	0	4	2	0	2	0	1	1	3	2	north
2773	F	0	0	0	0	1	4	4	1	3	1	1	1	2	2	north
3006	F	0	1	0	0	0	3	2	1	3	0	1	1	3	2	north
3066	F	0	1	0	0	0	1	1	0	0	0	1	1	3	2	north
3542	F	0	0	0	1	0	4	3	1	3	0	1	1	3	2	north
3712	M	0	1	0	0	0	2	2	0	2	0	1	1	3	2	north
4158	F	0	1	0	0	0	2	3	1	0	0	1	1	2	2	north
128	F	1	0	1	0	0	4	2	1	3	0	2	1	2	2	north
1266	M	0	0	0	1	1	3	1	1	3	1	2	1	2	2	north
830	F	0	0	0	1	0	3	4	0	3	0	1	1	3	2	north
2713	F	1	0	0	1	0	2	3	1	3	0	1	1	3	2	north
3885	F	0	0	0	0	1	3	1	0	2	0	2	1	2	2	north
1200	F	0	1	0	0	0	1	1	0	1	0	1	1	3	2	north
4092	F	1	0	1	0	0	4	2	1	2	0	1	1	2	2	north
1951	F	1	0	1	1	0	3	1	0	2	0	1	1	3	2	north
2702	F	1	0	0	1	0	4	2	1	3	0	1	1	2	2	north
1224	F	0	1	0	0	0	4	1	1	1	0	3	2	3	2	north
100	F	0	1	0	0	0	2	2	1	3	1	3	2	2	2	north
1074	F	0	1	0	0	0	1	1	0	0	0	1	1	3	2	north
4120	F	0	0	0	1	0	2	4	0	2	0	1	1	2	2	north
3528	M	0	1	0	0	0	4	2	0	2	0	1	1	2	2	north
258	F	0	0	0	1	0	4	1	1	1	0	1	1	2	2	north
2448	F	1	0	1	0	0	4	4	1	3	0	2	1	2	2	north
3781	F	1	0	1	0	0	3	3	1	3	1	3	2	2	2	north
3316	F	0	1	0	0	0	1	1	0	2	0	1	1	2	2	north
1678	F	0	0	0	1	0	3	1	0	3	0	1	1	2	2	north
4148	F	0	1	0	0	0	1	1	0	1	0	1	1	2	2	north
4177	M	1	0	1	0	0	3	1	1	3	0	1	1	2	2	north
246	F	1	0	0	0	1	2	4	1	2	0	1	1	2	2	north
1637	F	0	1	0	0	0	4	2	1	3	0	1	1	2	2	north
712	F	0	1	0	0	0	4	1	0	2	0	1	1	3	2	north
431	F	0	1	0	0	0	3	1	1	3	0	3	1	2	2	north
3187	F	0	0	0	1	0	4	2	1	2	0	2	1	2	2	north
22	F	0	1	0	0	0	4	1	0	2	0	2	1	3	2	north
1760	F	0	0	0	0	1	2	3	0	2	0	1	1	2	2	north
2295	F	0	1	0	0	0	4	1	0	3	0	1	1	3	2	north
4130	F	0	1	0	0	0	2	1	0	1	0	1	1	3	2	north
2885	F	0	1	0	0	0	3	2	0	2	0	1	1	2	2	north
3467	M	0	1	0	0	0	3	2	0	2	0	1	1	2	2	north
4010	M	1	0	1	0	0	4	2	0	2	0	1	1	2	2	north
3148	F	0	1	0	0	0	4	2	0	3	1	3	1	2	2	north
3683	F	0	1	0	0	0	4	4	1	3	0	2	1	2	2	north
1851	M	0	0	1	0	0	1	2	0	2	1	2	1	2	2	north
1593	F	0	0	0	1	0	4	1	1	2	1	2	1	2	2	north
3223	F	0	1	0	0	0	3	2	0	2	0	1	1	3	2	north
3229	F	0	1	0	0	0	2	2	0	1	0	1	1	3	2	north
3824	M	1	1	0	0	0	2	1	1	2	0	1	1	3	2	north
782	F	0	1	0	0	0	4	2	1	3	0	1	1	3	2	north
2556	F	0	0	0	1	0	4	1	0	3	0	1	1	2	2	north
2560	F	0	0	0	1	0	4	1	0	2	0	2	1	2	2	north
2562	F	1	0	0	0	1	4	2	0	1	0	1	1	3	2	north
3999	F	0	0	0	1	0	4	2	0	2	0	2	1	2	2	north
4000	F	0	0	1	0	0	4	1	0	0	0	1	1	2	2	north
20	F	1	0	0	1	0	4	4	0	3	0	1	1	3	2	north
112	F	1	0	0	1	0	4	3	1	3	0	1	1	3	2	north
607	F	0	0	0	1	0	1	1	1	2	0	1	1	2	2	north
1961	F	1	0	1	0	0	3	1	0	3	1	1	1	3	2	north
2459	F	0	0	0	1	0	4	1	0	2	0	1	1	3	2	north
2570	F	0	1	0	0	0	4	2	0	2	0	1	1	3	2	north
3325	M	1	1	0	0	0	2	3	1	3	0	1	1	2	2	north
4333	F	0	0	0	1	0	2	2	1	2	0	1	1	2	2	north
296	F	0	1	0	0	0	4	2	0	2	0	1	1	3	2	north
1605	F	0	0	0	1	0	2	4	0	3	1	2	1	2	2	north
2165	F	0	0	0	1	0	3	2	0	3	0	1	1	2	2	north
4415	M	0	0	1	0	0	4	3	1	3	0	2	1	2	2	north
625	F	0	0	1	1	0	4	4	1	3	1	4	2	3	2	north
848	F	0	0	1	0	0	1	1	0	3	1	3	2	2	2	north
2097	F	0	0	0	1	0	3	3	1	3	0	1	1	2	2	north
3561	F	0	1	0	0	0	2	3	0	2	0	1	1	2	2	north
4209	M	0	1	0	0	0	1	1	0	2	0	1	1	2	2	north
750	M	0	1	0	0	0	4	1	1	0	0	1	1	3	2	north
3321	F	1	0	1	0	0	4	2	0	3	0	1	1	3	2	north
4278	F	1	0	0	0	1	4	3	1	3	1	2	1	2	2	north
1458	F	1	1	0	0	0	4	4	1	3	0	1	1	2	2	center-south
1024	F	0	1	0	0	0	3	2	0	1	0	1	1	3	2	center-south
1956	F	1	0	1	0	0	4	2	0	3	0	2	1	2	2	center-south
2876	F	0	1	0	0	0	4	1	1	2	0	1	1	3	2	center-south
3583	F	1	0	0	0	1	4	2	1	3	1	3	1	2	2	center-south
707	F	0	1	0	0	0	4	4	0	3	0	2	1	2	2	center-south
1570	M	0	1	0	0	0	3	2	0	0	0	1	1	2	2	center-south
1874	F	0	0	0	1	0	4	1	0	3	0	1	1	2	2	center-south
3023	M	0	0	0	1	0	2	1	1	1	0	1	1	2	2	center-south
3126	F	0	1	0	0	0	4	1	1	3	0	2	1	2	2	center-south
2315	M	0	1	0	0	0	1	2	1	2	0	1	1	3	2	center-south
28	F	0	1	0	0	0	1	1	0	2	0	1	1	3	2	center-south
1408	F	0	1	0	0	0	1	1	0	1	0	1	1	2	2	center-south
981	F	0	1	0	0	0	4	1	0	2	0	1	1	3	2	north
2209	F	0	0	1	1	0	4	1	1	3	0	1	1	2	2	north
3169	M	0	1	0	0	0	4	1	1	3	0	2	1	2	2	north
2140	F	1	0	0	1	0	4	4	1	3	0	4	2	1	2	north
1824	F	0	1	0	0	0	3	1	0	2	0	1	1	3	2	north
2781	M	0	1	0	0	0	1	1	0	0	0	1	1	3	2	north
3207	F	0	1	0	0	0	3	1	0	1	0	1	1	2	2	north
1823	M	0	1	0	0	0	4	1	0	1	0	1	1	2	2	north
2636	F	0	1	0	0	0	4	4	1	1	0	4	2	2	2	north
2540	F	0	0	0	1	0	4	1	0	1	0	1	1	2	2	north
4348	F	1	0	0	1	0	3	3	0	3	0	1	1	3	2	north
202	F	0	1	0	0	0	4	1	0	0	0	1	1	3	2	north
1002	F	0	1	0	0	0	4	4	0	2	0	1	1	3	2	north
2099	F	0	1	0	0	0	4	1	0	2	0	1	1	3	2	north
3120	F	0	1	0	0	0	2	1	0	1	0	1	1	3	2	north
3605	F	1	0	1	1	0	4	3	0	1	0	2	1	2	2	north
3619	F	0	1	0	0	0	1	3	0	0	0	1	1	2	2	north
3850	F	0	1	0	0	0	3	1	0	3	0	1	1	2	2	north
4034	F	0	0	0	1	0	3	2	0	1	0	1	1	3	2	north
4107	F	0	1	0	0	0	1	2	0	1	0	1	1	2	2	north
4108	F	1	1	0	0	0	4	4	1	2	0	1	1	3	2	north
2303	F	1	0	1	0	0	4	2	1	3	0	1	1	3	2	north
1218	F	1	0	0	0	1	4	4	1	3	0	2	1	3	2	north
3236	F	0	1	0	0	0	4	1	0	3	0	1	1	2	2	north
3210	F	1	1	0	0	0	2	3	1	2	0	1	1	3	2	north
953	F	0	1	0	0	0	4	1	1	2	0	2	1	2	2	north
3184	F	1	0	0	0	1	3	1	1	3	1	2	1	2	2	north
1035	F	0	1	0	0	0	3	2	1	2	0	1	1	3	2	north
1037	M	0	1	0	0	0	2	2	0	2	0	1	1	2	2	north
1771	F	1	0	1	0	0	4	2	1	3	0	1	1	3	2	north
1180	F	0	1	0	0	0	4	3	0	3	0	1	1	3	2	north
257	F	0	0	0	0	1	4	1	1	2	1	1	1	2	2	north
3961	F	0	1	0	0	0	2	1	0	0	1	2	1	2	2	north
2748	M	0	0	1	0	0	4	1	1	2	0	1	1	3	2	north
917	F	0	1	0	0	0	2	1	0	1	0	1	1	2	2	north
3272	F	0	0	1	0	0	4	2	1	3	1	2	1	3	2	north
1524	F	0	0	0	1	0	2	1	0	2	0	1	1	3	2	north
2351	F	0	0	0	1	0	2	1	0	2	0	1	1	3	2	north
3374	M	0	1	0	0	0	2	1	0	1	0	1	1	2	2	north
2755	F	0	1	0	0	0	4	2	0	1	0	1	1	3	2	north
966	F	0	0	0	1	0	4	1	0	3	0	1	1	3	2	north
3793	F	1	0	0	1	0	4	1	1	2	0	1	1	3	2	north
480	F	0	1	0	0	0	4	2	1	2	0	1	1	3	2	north
3096	M	0	1	0	0	0	3	2	1	2	0	1	1	3	2	north
1330	F	1	0	0	1	0	4	1	1	3	0	2	1	3	2	north
1348	F	0	1	0	0	0	3	2	0	2	0	1	1	2	2	north
3408	F	0	0	0	1	0	4	1	0	1	0	1	1	2	2	north
4048	F	0	1	0	0	0	4	2	0	3	0	1	1	2	2	north
2050	F	1	0	0	1	1	4	4	1	3	0	3	1	2	2	north
1892	F	1	0	0	1	0	4	3	1	3	1	1	1	1	2	north
3625	F	1	0	0	1	0	4	3	1	2	0	1	1	3	2	north
4359	F	0	1	0	0	0	4	2	1	1	0	1	1	2	2	north
2146	M	0	1	0	0	0	2	2	0	3	0	2	1	3	2	north
3031	F	1	0	0	0	1	4	4	1	3	0	1	1	2	2	north
1899	F	0	1	0	0	0	4	1	0	2	0	1	1	3	2	north
3972	F	0	0	1	1	1	4	3	0	3	0	1	1	2	2	north
1149	F	1	0	0	0	1	4	2	1	3	0	2	1	3	2	north
2469	M	0	1	0	0	0	2	1	1	3	0	1	1	2	2	north
3960	F	0	0	1	0	0	4	1	1	1	1	2	1	2	2	north
1791	F	0	0	0	1	0	1	2	0	2	1	1	1	2	2	north
1245	F	0	1	0	0	0	3	1	0	3	0	1	1	2	2	north
71	F	0	0	0	1	0	2	1	0	0	0	1	1	2	2	north
518	M	1	0	1	0	0	4	3	1	3	0	2	1	2	2	north
521	F	1	0	1	0	0	4	4	1	3	1	1	1	2	2	north
2576	F	0	0	0	1	0	4	4	1	3	0	2	1	3	2	north
3403	F	0	0	0	1	0	4	2	0	2	0	1	1	3	2	north
2622	F	0	0	0	1	0	4	2	1	3	1	4	2	2	2	north
3240	F	1	0	0	1	1	1	3	1	3	1	4	2	3	2	north
969	M	0	1	0	0	0	4	2	1	2	0	3	1	3	2	north
1131	M	0	1	0	0	0	4	1	0	1	0	1	1	3	2	north
2837	F	0	0	0	1	0	4	2	1	3	1	3	1	2	2	north
2430	F	1	0	1	0	0	4	3	1	3	0	3	1	2	2	north
3563	M	0	1	0	0	0	4	2	1	2	1	2	1	2	2	north
941	F	0	1	0	0	0	2	1	0	0	0	1	1	3	2	north
1201	M	0	1	0	0	0	4	1	0	3	0	1	1	2	2	north
2612	F	1	0	1	0	0	2	3	1	2	1	2	1	2	2	north
2862	F	1	0	1	1	0	4	2	1	2	1	3	1	2	2	north
3705	M	0	1	0	0	0	4	1	0	1	0	1	1	3	2	north
3895	F	0	0	0	0	1	4	2	1	3	0	2	1	2	2	center-south
1445	F	1	0	0	0	1	4	2	1	3	0	1	1	3	2	center-south
2314	M	0	1	0	0	0	3	2	0	2	0	1	1	2	2	center-south
4089	M	0	1	0	0	0	2	1	0	1	0	1	1	2	2	center-south
2065	M	0	1	0	0	0	2	1	0	0	0	1	1	3	2	center-south
3676	M	0	1	0	0	0	2	1	0	1	0	1	1	2	2	center-south
101	M	0	1	0	0	0	4	1	0	1	0	1	1	2	2	center-south
1966	F	0	0	1	0	1	4	1	1	2	1	1	1	2	2	center-south
2031	M	0	0	0	1	0	4	1	0	1	0	1	1	3	2	center-south
370	M	0	0	0	1	0	1	2	0	1	0	1	1	2	2	center-south
2807	F	0	0	0	1	0	2	2	0	1	0	1	1	2	2	center-south
654	F	0	0	0	1	0	4	2	0	2	0	1	1	2	2	center-south
515	F	0	1	0	0	0	3	1	1	3	0	1	1	2	2	center-south
1323	M	0	1	0	0	0	4	1	0	2	0	1	1	2	2	center-south
1553	F	0	1	0	0	0	4	3	0	2	0	1	1	2	2	center-south
3127	F	0	0	0	1	0	2	2	1	3	0	2	1	2	2	center-south
3743	F	0	1	0	0	0	2	1	0	2	0	1	1	2	2	center-south
957	F	1	0	0	0	1	4	3	1	2	0	3	1	3	2	north
1670	F	1	0	0	1	0	4	2	1	3	0	2	1	2	2	north
2948	M	0	0	0	1	0	4	1	0	0	0	2	1	2	2	north
3149	F	0	1	0	0	0	3	1	1	2	0	1	1	2	2	north
360	M	1	0	0	1	0	4	3	1	2	1	4	2	2	2	north
1592	F	0	1	0	0	0	4	2	1	3	0	1	1	2	2	north
3392	F	0	0	0	1	0	2	1	0	2	0	1	1	2	2	north
3621	F	0	1	0	0	0	4	1	1	3	0	1	1	2	2	center-south
225	F	0	0	1	1	0	4	3	1	3	1	2	1	2	2	center-south
3845	F	0	1	0	0	0	4	1	1	2	0	2	1	2	2	center-south
4345	M	0	1	0	0	0	3	2	0	0	0	1	1	2	2	north
290	F	0	0	0	1	0	3	1	0	2	0	1	1	2	2	north
3537	M	1	0	0	1	0	4	3	1	3	0	1	1	2	2	north
3570	F	0	1	0	0	0	4	1	0	2	0	1	1	3	2	north
2535	M	0	1	0	0	0	3	1	0	0	0	1	1	2	2	north
2043	F	0	1	0	0	0	4	3	1	2	0	1	1	2	2	north
2418	F	0	1	0	0	0	3	1	0	1	0	1	1	2	2	north
170	F	0	1	0	0	0	4	1	1	2	0	1	1	3	2	north
407	M	0	1	0	0	0	4	4	0	2	0	1	1	2	2	north
2019	M	0	0	0	0	1	4	3	1	3	0	4	2	2	2	north
2084	F	1	0	0	0	1	4	3	1	3	0	2	1	3	2	north
2496	M	0	0	0	1	0	4	2	1	3	1	1	1	2	2	north
2684	F	0	0	0	1	0	3	1	0	3	0	2	1	2	2	north
2685	F	0	0	1	0	0	4	2	1	0	0	1	1	3	2	north
3008	F	0	1	0	0	0	4	3	0	2	0	1	1	3	2	north
3067	F	0	1	0	0	0	2	4	1	3	0	1	1	2	2	north
3587	F	0	0	0	1	0	2	2	1	1	0	1	1	2	2	north
3853	F	1	0	0	0	1	4	3	1	3	1	3	1	3	2	north
4242	F	1	0	0	1	0	4	1	1	3	0	1	1	3	2	north
3052	F	1	0	1	0	0	3	4	1	3	0	1	1	2	2	north
783	F	1	0	1	0	0	4	3	1	3	1	3	1	2	2	north
291	F	0	1	0	0	0	3	1	0	0	0	1	1	2	2	north
599	F	0	0	0	1	0	3	4	1	2	0	1	1	3	2	north
881	F	0	1	0	0	0	2	3	0	2	0	1	1	3	2	north
3422	F	0	0	0	0	1	4	3	1	3	0	1	1	2	2	north
3179	F	0	1	0	0	0	2	3	0	3	0	1	1	2	2	north
1318	F	1	0	1	0	0	4	4	1	3	1	1	1	2	2	north
3509	M	1	0	0	1	0	4	2	1	1	0	1	1	3	2	north
1381	F	1	0	0	0	1	4	3	1	2	1	3	1	2	2	north
3123	F	0	0	0	1	0	4	2	0	1	0	1	1	2	2	north
1755	M	0	1	0	0	0	3	2	0	1	0	1	1	2	2	north
1031	M	0	1	0	0	0	4	2	0	1	1	2	1	2	2	north
3816	F	0	1	0	0	0	4	1	1	1	0	1	1	3	2	north
1325	F	1	1	0	0	0	4	3	1	3	1	3	2	2	2	north
2416	M	0	1	0	0	0	2	1	0	0	0	1	1	3	2	north
3293	F	0	1	0	0	0	1	1	0	1	0	1	1	2	2	north
1752	F	1	0	0	1	1	4	1	1	2	1	3	1	2	2	north
2486	F	1	0	1	0	0	4	2	1	3	0	2	1	2	2	north
3568	F	1	0	0	1	0	2	3	1	3	0	1	1	2	2	north
168	F	1	0	0	0	1	4	2	1	3	1	2	1	3	2	north
4137	M	0	1	0	0	0	4	1	1	2	1	1	1	3	2	north
4311	F	0	1	0	0	0	4	1	1	0	0	1	1	2	2	north
2747	F	0	1	0	0	0	2	1	0	3	0	1	1	2	2	north
1976	F	0	0	0	1	0	3	1	1	2	0	1	1	2	2	north
2352	M	1	0	0	0	1	4	1	1	3	0	1	1	2	2	north
603	F	0	1	0	0	0	2	2	0	1	0	2	1	2	2	north
3320	F	0	1	0	0	0	3	4	0	2	0	1	1	3	2	north
3729	M	1	0	1	0	0	2	2	1	3	0	3	2	2	2	north
1369	F	1	0	0	1	0	4	1	0	2	0	2	1	2	2	north
2270	F	0	1	0	0	0	2	1	0	1	0	1	1	2	2	north
3339	F	0	1	0	0	0	4	3	1	1	0	2	1	3	2	north
4168	F	1	0	1	0	0	4	1	0	1	0	1	1	3	2	north
4123	M	1	0	0	1	0	4	2	1	2	0	2	1	3	2	north
430	F	0	1	0	0	0	4	1	0	2	0	1	1	3	2	north
1020	F	1	0	0	1	0	2	3	1	1	1	4	2	2	2	north
1659	F	0	0	0	1	0	4	1	0	1	0	1	1	2	2	north
3172	F	0	0	0	0	1	3	2	1	3	0	3	1	2	2	north
3327	M	0	0	1	0	0	3	3	1	3	0	2	1	3	2	north
2737	F	1	0	1	0	0	2	4	1	3	0	3	2	2	2	north
3197	F	0	0	0	0	1	4	1	1	3	0	1	1	2	2	north
141	F	0	1	0	0	0	4	2	0	3	0	1	1	2	2	north
378	F	0	1	0	0	0	4	1	0	1	0	1	1	2	2	north
424	M	0	1	0	0	0	2	1	0	0	0	1	1	3	2	north
3155	F	0	1	0	0	0	2	1	0	2	0	1	1	2	2	north
987	F	0	0	1	0	0	4	3	0	3	0	1	1	3	2	north
2148	M	0	1	0	0	0	2	2	0	2	0	2	1	2	2	north
2799	F	0	0	0	1	0	4	2	0	1	0	2	1	2	2	north
3248	F	0	0	0	1	0	4	2	0	2	0	1	1	3	2	north
820	F	0	1	0	0	0	4	1	1	3	0	1	1	3	2	north
367	F	0	0	0	1	0	4	2	1	3	1	2	1	2	2	north
1156	F	0	1	0	0	0	3	3	1	3	0	1	1	3	2	north
1680	M	0	0	0	1	0	2	2	0	1	0	1	1	2	2	north
1989	F	0	1	0	0	0	4	2	0	1	0	1	1	3	2	north
3825	M	0	1	0	0	0	3	1	1	3	0	1	1	3	2	north
3827	M	0	1	0	0	0	3	1	1	3	0	1	1	3	2	north
3945	M	0	1	0	0	0	2	2	0	2	0	1	1	3	2	north
781	F	0	0	0	0	1	4	4	1	3	0	1	1	3	2	north
4223	F	0	1	0	0	0	2	1	0	3	0	1	1	2	2	north
2584	M	0	1	0	0	0	3	2	1	1	0	2	1	2	2	north
1786	F	0	0	1	1	0	2	2	0	2	1	1	1	2	2	north
1456	M	0	1	0	0	0	3	2	1	2	1	1	1	2	2	north
697	F	1	0	1	0	0	4	1	1	3	1	3	1	3	2	north
3574	F	0	0	0	1	0	4	1	0	2	0	1	1	3	2	north
2382	F	0	0	0	1	0	2	2	0	1	0	1	1	3	2	north
2627	M	0	1	0	0	0	2	2	1	2	0	1	1	3	2	north
4164	M	1	0	0	1	0	4	2	0	0	0	1	1	3	2	north
1651	F	1	0	0	1	0	1	3	0	3	1	2	1	2	2	north
3015	F	1	0	0	0	1	3	2	1	3	1	3	1	2	2	north
3016	F	0	1	0	0	0	2	2	0	3	0	1	1	2	2	north
2034	F	0	0	1	0	0	3	2	0	2	0	1	1	3	2	north
2185	F	0	1	0	0	0	4	1	1	1	1	4	2	2	2	north
2849	F	1	0	1	0	0	3	2	1	3	1	2	1	2	2	north
4136	F	0	0	0	1	0	4	2	1	3	0	1	1	2	2	north
3183	F	0	1	0	0	0	4	3	1	3	0	2	1	3	2	north
3963	M	0	1	0	0	0	2	1	1	2	0	1	1	3	2	north
2341	F	1	0	0	1	0	4	2	1	3	0	2	1	3	2	center-south
1305	M	0	1	0	0	0	4	1	1	3	0	2	1	2	2	center-south
2768	F	0	1	0	0	0	4	1	1	3	1	3	2	2	2	center-south
3161	F	0	1	0	0	0	3	1	0	0	0	1	1	2	2	center-south
3892	F	0	1	0	0	0	3	2	0	1	0	2	1	2	2	center-south
1032	F	0	1	0	0	0	4	1	0	2	0	1	1	2	2	center-south
1572	F	0	1	0	0	0	4	4	1	3	0	1	1	3	2	center-south
3717	F	0	0	1	0	0	2	1	1	1	1	3	1	2	2	center-south
1867	F	1	0	0	1	0	4	4	1	2	1	3	2	2	2	center-south
2083	F	0	1	0	0	0	4	1	1	1	1	2	1	2	2	center-south
2796	F	0	1	0	0	0	2	1	0	3	0	1	1	2	2	center-south
3476	F	0	1	0	0	0	2	2	1	2	1	4	2	3	2	center-south
2316	F	0	1	0	0	0	1	1	1	1	0	1	1	3	2	center-south
891	M	0	1	0	0	0	2	3	0	2	0	1	1	3	2	center-south
2884	F	1	1	0	0	0	4	3	1	3	0	1	1	3	2	center-south
3740	F	0	1	0	0	0	4	2	1	3	1	3	1	2	2	center-south
386	F	0	1	0	0	0	4	1	0	3	0	1	1	3	2	north
2391	F	0	1	0	0	0	4	1	0	3	0	2	1	2	2	north
4077	F	0	1	0	0	0	3	2	1	3	1	2	1	2	2	north
227	M	0	1	0	0	0	2	1	1	3	0	1	1	3	2	north
1667	M	0	1	0	0	0	4	3	1	3	1	4	2	2	2	north
275	F	0	0	0	1	1	4	2	0	3	0	1	1	2	2	north
814	F	0	0	0	0	1	3	2	1	1	1	4	2	2	2	north
1112	M	1	0	0	1	0	4	1	1	2	1	3	1	2	2	north
1454	F	0	0	0	1	0	2	4	1	3	0	1	1	2	2	north
2357	M	0	0	1	0	0	4	1	1	0	0	1	1	2	2	north
2982	F	0	1	0	0	0	4	3	1	3	0	2	1	2	2	north
362	M	1	0	0	1	0	4	1	1	3	1	4	2	2	2	north
3163	F	1	0	1	0	0	4	2	1	3	0	1	1	2	2	north
4008	F	1	0	0	1	0	4	2	1	3	0	2	1	2	2	north
234	F	0	1	0	0	0	1	1	0	1	0	1	1	3	2	north
3871	F	0	0	1	1	0	2	1	1	3	0	1	1	2	2	north
151	F	0	1	0	0	0	4	1	1	2	0	1	1	3	2	center-south
433	F	0	1	0	0	0	4	1	1	3	0	1	1	3	2	center-south
2731	F	0	0	0	1	0	4	4	1	3	1	2	1	2	2	center-south
846	F	1	0	0	0	1	4	4	1	3	0	1	1	3	2	north
1095	M	0	1	0	0	0	1	1	0	0	0	1	1	2	2	north
4344	F	0	1	0	0	0	4	1	0	0	0	1	1	2	2	north
4420	M	0	1	0	0	0	4	2	0	1	0	1	1	3	2	north
791	F	0	1	0	0	0	4	1	0	0	0	1	1	3	2	north
2531	F	0	1	0	0	0	4	2	0	1	0	1	1	2	2	north
2548	F	1	0	0	0	1	4	3	1	3	1	3	2	3	2	north
2045	F	1	1	0	0	0	3	3	1	3	1	1	1	2	2	north
4217	F	0	1	0	0	0	4	1	0	2	0	1	1	3	2	north
149	F	0	0	0	1	0	3	1	0	2	0	1	1	3	2	north
301	F	0	1	0	0	0	4	1	0	3	0	1	1	3	2	north
434	M	1	0	0	1	1	4	1	1	1	1	2	1	2	2	north
471	F	0	1	0	0	0	4	1	0	2	0	1	1	3	2	north
1244	F	0	1	0	0	0	4	3	1	3	0	1	1	2	2	north
1447	F	0	1	0	0	0	4	1	0	2	0	1	1	3	2	north
2102	F	0	1	0	0	0	2	1	0	2	0	3	1	2	2	north
2495	F	0	1	0	0	0	4	1	0	2	0	1	1	3	2	north
2545	M	0	1	0	0	0	4	2	1	3	1	3	1	2	2	north
3130	F	1	0	1	0	0	4	2	1	3	0	1	1	3	2	north
3481	F	0	1	0	0	0	2	3	1	2	0	1	1	2	2	north
3548	F	0	1	0	0	0	3	1	1	2	0	1	1	2	2	north
3607	F	0	1	0	0	0	3	2	0	0	0	1	1	2	2	north
3854	M	0	1	0	0	0	3	3	0	2	0	1	1	2	2	north
1119	F	0	0	1	0	0	2	1	0	2	0	1	1	2	2	north
1259	M	0	0	1	0	0	4	2	1	3	0	1	1	2	2	north
2302	F	0	1	0	0	0	4	2	0	1	0	1	1	2	2	north
3612	F	0	1	0	0	0	4	3	1	3	0	1	1	2	2	north
2610	F	0	0	0	1	0	2	2	0	3	0	1	1	2	2	north
1122	F	1	0	0	0	1	4	3	1	2	1	3	2	1	2	north
3167	F	0	1	0	0	0	1	1	0	2	0	1	1	2	2	north
2588	F	0	1	0	0	0	3	4	0	1	1	4	2	2	2	north
3177	F	0	1	0	0	0	1	4	0	3	0	1	1	2	2	north
3632	M	0	1	0	0	0	4	2	1	3	0	1	1	2	2	north
1638	F	1	0	0	0	1	4	1	1	3	0	1	1	2	2	north
1821	F	0	0	0	1	0	4	4	1	3	1	2	1	2	2	north
1373	F	0	1	0	0	0	2	2	0	1	0	1	1	2	2	north
2856	M	0	1	0	0	0	3	2	1	1	1	2	1	2	2	north
1399	F	0	1	0	0	0	4	1	0	3	0	1	1	3	2	north
3231	F	0	0	0	1	0	4	3	1	1	0	1	1	2	2	north
4087	F	1	0	0	1	0	4	2	1	3	0	1	1	2	2	north
3815	M	0	0	0	0	1	4	1	1	1	0	4	2	2	2	north
512	M	0	0	0	1	0	4	2	1	1	1	2	1	3	2	north
2225	F	1	0	1	0	0	4	4	1	3	1	3	1	2	2	north
1014	F	1	1	0	0	0	4	4	1	3	1	3	2	2	2	north
2443	M	0	1	0	0	0	1	1	0	0	0	1	1	2	2	north
923	M	0	1	0	0	0	1	1	0	0	0	1	1	2	2	north
3274	F	0	1	0	0	0	4	1	0	2	0	1	1	2	2	north
2350	M	0	1	0	0	0	2	1	0	2	0	1	1	2	2	north
1702	F	1	0	0	1	0	4	2	1	3	0	1	1	2	2	north
1664	F	1	0	0	1	0	2	1	1	2	0	1	1	2	2	north
2299	M	0	1	0	0	0	3	1	0	1	0	2	1	3	2	north
2679	F	0	0	0	1	0	3	3	0	3	0	3	1	2	2	north
2782	F	0	1	0	0	0	3	3	1	3	1	4	2	2	2	north
3864	F	0	0	0	0	1	4	2	1	3	1	2	1	2	2	north
1497	F	0	1	0	0	0	4	2	0	3	0	2	1	3	2	north
1669	F	0	1	0	0	0	1	4	0	2	0	1	1	2	2	north
2248	M	0	1	0	0	0	3	2	1	3	0	1	1	3	2	north
2449	F	0	1	0	0	0	2	3	0	3	0	1	1	2	2	north
2743	M	1	0	0	1	0	4	2	1	3	1	1	1	2	2	north
3490	F	1	0	1	0	0	4	1	1	3	1	3	2	2	2	north
1474	M	1	1	0	0	0	4	2	1	2	1	4	2	2	2	north
3238	F	0	1	0	0	0	2	3	0	2	1	3	2	2	2	north
3105	F	0	1	0	0	0	4	3	0	2	0	1	1	2	2	north
760	F	0	1	0	0	0	4	2	0	1	0	1	1	3	2	north
618	F	1	0	0	1	0	4	3	1	3	1	3	1	2	2	north
4204	F	0	0	0	1	0	3	4	1	2	0	2	1	2	2	north
3522	F	0	1	0	0	0	4	2	0	3	0	1	1	2	2	north
2516	F	0	0	1	0	0	3	2	1	2	1	4	2	2	2	north
2105	F	0	0	0	1	0	2	1	0	1	0	1	1	2	2	north
2328	F	0	1	0	0	0	2	1	0	0	0	1	1	2	2	north
2896	M	0	1	0	0	0	4	1	0	0	0	1	1	2	2	north
2765	F	1	0	1	0	0	2	2	1	1	0	1	1	3	2	north
2094	M	0	0	0	1	0	3	2	0	2	0	3	1	2	2	north
594	F	0	1	0	0	0	1	1	0	1	0	1	1	3	2	north
3224	M	0	1	0	0	0	2	1	0	0	0	1	1	2	2	north
2918	F	0	0	0	1	0	3	1	1	3	0	3	2	2	2	north
2561	F	0	1	0	0	0	4	1	0	0	0	1	1	2	2	north
73	F	1	0	1	0	0	4	4	1	3	0	1	1	2	2	north
120	F	0	0	0	1	0	4	2	0	3	0	1	1	3	2	north
447	F	1	0	0	0	1	4	2	1	2	0	3	2	2	2	north
3986	M	1	0	1	0	1	4	4	1	3	0	1	1	2	2	north
3334	F	1	0	0	1	0	4	3	1	3	0	2	1	2	2	north
4072	F	1	0	0	1	0	4	2	0	3	0	2	1	2	2	north
4114	F	1	0	0	1	1	4	1	1	3	0	2	1	2	2	north
1644	F	0	0	0	1	0	2	1	0	1	0	1	1	2	2	north
2820	F	0	0	0	1	0	2	1	1	2	0	1	1	2	2	north
1733	M	0	1	0	0	0	4	1	1	3	0	2	1	3	2	north
1650	F	0	0	0	1	0	2	1	1	2	0	2	1	3	2	north
180	F	0	1	0	0	0	4	3	0	2	0	1	1	3	2	north
665	F	0	1	0	0	0	4	1	0	3	0	2	1	3	2	north
1609	F	0	1	0	0	0	4	2	0	0	0	1	1	3	2	north
4351	F	1	0	0	1	0	3	1	1	2	0	1	1	2	2	north
1215	M	0	1	0	0	0	2	1	1	3	0	1	1	3	2	center-south
3491	F	0	0	1	0	0	4	4	1	3	0	3	1	2	2	center-south
661	F	1	0	0	0	1	4	4	1	3	1	4	2	2	2	center-south
1776	F	1	0	0	0	1	4	1	1	2	0	1	1	3	2	center-south
2644	F	0	1	0	0	0	4	3	1	2	1	3	2	2	2	center-south
1313	F	0	1	0	0	0	1	4	1	1	0	1	1	3	2	center-south
3994	M	0	0	0	1	0	4	2	1	2	1	3	1	2	2	center-south
949	M	0	0	0	1	0	3	2	1	2	0	1	1	2	2	center-south
3861	F	0	0	1	0	0	4	2	0	3	0	1	1	2	2	center-south
1873	F	0	0	0	1	0	4	1	0	1	0	1	1	2	2	center-south
3022	M	0	1	0	0	0	3	2	0	1	0	1	1	2	2	center-south
878	F	0	1	0	0	0	1	1	0	2	0	1	1	2	2	center-south
1298	M	0	1	0	0	0	2	2	1	2	0	1	1	2	2	center-south
922	M	0	0	0	1	0	4	3	1	2	0	2	1	2	2	center-south
2091	M	0	1	0	0	0	1	1	0	0	0	1	1	2	2	center-south
892	F	0	0	0	1	0	3	3	0	2	0	1	1	3	2	center-south
641	F	0	1	0	0	0	4	2	0	2	0	1	1	2	2	center-south
384	M	1	0	0	1	0	4	2	1	2	0	2	1	2	2	north
3459	F	0	0	0	1	0	2	3	1	3	0	1	1	2	2	north
1209	F	0	1	0	0	0	4	2	1	3	0	1	1	2	2	north
1661	F	0	0	0	1	0	4	3	1	3	0	1	1	2	2	north
1668	F	0	1	0	0	0	4	3	0	2	0	2	1	2	2	north
630	M	0	1	0	0	0	4	1	0	0	1	2	1	3	2	north
992	F	0	1	0	0	0	4	1	0	2	0	1	1	3	2	center-south
2136	F	0	1	0	0	0	4	2	0	2	0	1	1	3	2	center-south
2892	F	0	1	0	0	0	2	2	0	2	0	1	1	3	2	north
1980	F	0	1	0	0	0	1	1	0	1	0	1	1	3	2	north
3659	F	0	0	0	1	0	4	2	1	3	0	1	1	2	2	north
3762	F	0	0	0	1	0	4	2	1	3	0	1	1	2	2	north
3814	F	0	0	0	1	0	4	2	1	3	0	1	1	3	2	north
3882	M	0	1	0	0	0	3	2	0	2	0	1	1	2	2	north
3919	F	0	0	0	0	1	4	2	1	1	0	1	1	2	2	north
1060	F	1	0	0	1	0	4	2	1	2	0	2	1	2	2	north
2167	F	0	1	0	0	0	4	1	0	2	0	1	1	3	2	north
3990	M	0	1	0	0	0	4	1	0	1	0	1	1	3	2	north
2984	M	0	1	0	0	0	2	2	0	1	0	1	1	3	2	north
2307	F	0	1	0	0	0	2	1	1	2	0	1	1	3	2	north
4292	F	1	0	0	0	1	4	2	1	2	0	1	1	2	2	north
427	F	1	0	0	1	0	4	3	1	1	0	2	1	3	2	north
3188	F	0	1	0	0	0	4	2	1	3	0	2	1	2	2	north
49	M	1	0	0	0	1	4	1	1	3	0	2	1	2	2	north
125	F	0	1	0	0	0	4	2	0	1	0	1	1	2	2	north
144	F	0	1	0	0	0	4	1	1	1	1	1	1	3	2	north
210	F	0	0	0	1	0	2	1	0	2	0	1	1	2	2	north
306	F	0	1	0	0	0	4	4	1	1	1	3	1	3	2	north
308	M	0	1	0	0	0	4	3	0	3	0	1	1	2	2	north
395	F	1	0	1	0	0	4	2	1	3	0	1	1	2	2	north
472	F	0	1	0	0	0	4	3	0	3	0	1	1	2	2	north
795	F	0	1	0	0	0	4	1	1	3	0	3	1	2	2	north
1446	F	1	0	1	0	0	4	1	1	3	0	1	1	3	2	north
2682	F	0	0	0	1	0	3	1	1	3	0	1	1	3	2	north
2913	F	1	0	0	1	0	3	2	1	3	0	2	1	2	2	north
3118	M	0	0	1	0	0	2	2	1	2	0	1	1	2	2	north
3279	F	0	1	0	0	0	3	1	0	3	0	1	1	2	2	north
3303	F	0	1	0	0	0	2	1	0	2	0	1	1	3	2	north
3598	F	0	1	0	0	0	1	1	0	0	0	1	1	3	2	north
3606	F	0	0	0	1	0	3	2	0	3	0	1	1	3	2	north
3652	F	1	0	0	0	1	2	3	1	2	0	1	1	3	2	north
3849	F	1	0	0	0	1	4	3	1	3	0	2	1	3	2	north
3855	F	1	0	0	1	0	4	2	1	3	0	1	1	2	2	north
1080	F	0	0	0	1	0	4	1	1	2	1	3	2	2	2	north
3152	M	0	0	0	1	0	3	2	0	2	0	1	1	2	2	north
131	F	0	0	1	0	0	3	1	0	1	0	1	1	2	2	north
1271	F	0	1	0	0	0	4	2	0	1	0	1	1	3	2	north
2972	F	0	0	0	1	1	4	4	0	3	0	1	1	2	2	north
2613	M	0	0	1	0	0	4	1	1	2	0	1	1	2	2	north
58	F	1	1	0	0	0	4	2	1	3	0	2	1	3	2	north
1376	F	0	0	1	0	0	3	1	1	0	0	1	1	2	2	north
3220	M	0	0	0	1	0	4	2	0	2	1	1	1	2	2	north
1532	F	0	1	0	0	0	3	2	0	2	0	1	1	2	2	north
1710	M	0	1	0	0	0	1	1	0	0	0	1	1	2	2	north
2827	F	0	1	0	0	0	3	1	0	0	0	1	1	2	2	north
821	M	0	1	0	0	0	4	3	1	3	1	3	1	3	2	north
1075	F	1	0	0	1	0	4	2	1	1	0	2	1	3	2	north
1247	F	1	0	1	0	1	4	1	1	3	1	2	1	2	2	north
1107	F	0	1	0	0	0	2	3	0	3	0	1	1	2	2	north
1604	F	0	0	0	1	0	2	2	1	2	0	1	1	3	2	north
1202	F	1	0	1	1	0	4	4	0	3	1	4	2	2	2	north
3501	M	1	1	0	0	0	4	1	0	3	0	1	1	3	2	north
3887	F	0	0	0	0	1	4	1	1	3	0	1	1	2	2	north
1040	F	0	0	0	1	0	2	2	0	2	0	1	1	2	2	north
1522	F	0	0	0	1	0	2	1	0	2	0	1	1	2	2	north
3376	F	0	0	0	1	0	2	2	0	3	0	2	1	2	2	north
1502	F	0	1	0	0	0	4	1	1	3	1	2	1	2	2	north
1934	M	0	0	0	1	0	4	1	1	3	0	2	1	3	2	north
2670	M	0	1	0	0	0	3	3	0	0	0	1	1	2	2	north
2022	F	0	1	0	0	0	4	3	0	1	0	2	1	2	2	north
3727	F	0	0	1	0	0	4	3	1	2	0	2	1	2	2	north
3396	F	0	0	0	1	1	4	3	1	3	0	1	1	2	2	north
799	F	1	0	1	0	0	3	2	1	3	1	2	1	2	2	north
1499	F	1	0	0	1	0	3	1	1	2	1	3	1	3	2	north
659	F	1	0	0	1	0	3	1	0	0	0	1	1	2	2	north
3807	F	1	0	0	1	0	3	2	1	2	0	1	1	2	2	north
2508	F	0	1	0	0	0	2	2	0	3	0	1	1	3	2	north
3328	F	0	0	0	1	0	3	2	0	1	0	1	1	3	2	north
3329	F	0	0	0	1	0	2	2	0	1	0	1	1	3	2	north
1727	F	1	0	1	0	0	4	3	1	3	1	3	1	2	2	north
2466	F	0	0	0	1	0	3	2	1	3	0	1	1	2	2	north
2594	M	0	1	0	0	0	4	2	0	1	0	1	1	2	2	north
3214	M	0	1	0	0	0	4	3	0	1	0	1	1	2	2	north
4365	F	1	0	1	1	0	4	2	1	3	0	1	1	2	2	north
1864	M	1	0	0	0	1	4	1	1	2	0	1	1	2	2	north
1890	M	0	0	0	1	0	3	2	0	1	0	1	1	3	2	north
2186	F	0	1	0	0	0	4	1	0	1	0	1	1	2	2	north
807	F	0	1	0	0	0	2	1	1	0	1	3	2	2	2	north
530	F	1	0	1	0	0	4	2	0	2	0	1	1	2	2	north
4385	M	0	1	0	0	0	4	1	0	0	0	2	1	3	2	north
3671	M	0	0	0	1	0	2	1	0	1	0	1	1	2	2	north
2523	F	1	0	0	1	0	4	1	1	3	0	3	1	3	2	north
4405	F	0	1	0	0	0	4	1	0	1	0	1	1	3	2	north
1441	M	0	1	0	0	0	2	1	0	1	0	1	1	2	2	north
1683	F	0	0	0	1	0	4	2	0	0	0	2	1	2	2	north
1997	M	0	1	0	0	0	2	2	0	2	0	1	1	2	2	north
2319	F	1	0	0	0	1	2	1	0	2	0	1	1	2	2	north
4192	F	0	1	0	0	0	4	2	0	1	0	1	1	2	2	north
2472	M	1	1	0	0	0	2	1	1	0	0	1	1	3	2	north
2485	F	0	0	0	1	0	2	4	1	3	0	2	1	2	2	north
2829	F	0	0	0	1	0	4	2	0	3	0	1	1	2	2	north
3571	M	1	0	0	1	0	4	3	0	3	0	1	1	3	2	north
1328	F	1	0	0	1	0	4	3	1	2	0	1	1	3	2	north
4169	F	0	0	0	1	0	3	2	0	3	0	1	1	3	2	north
4413	F	0	0	0	1	0	3	3	0	3	0	1	1	2	2	north
1486	F	1	0	1	0	0	3	2	0	3	0	1	1	3	2	north
2290	F	1	0	1	0	0	4	2	1	1	0	1	1	2	2	north
2433	F	0	1	0	0	0	4	2	0	2	0	1	1	3	2	north
199	F	0	1	0	0	0	2	1	0	2	1	1	1	2	2	north
3206	M	0	1	0	0	0	4	2	0	3	1	2	1	3	2	north
4250	F	1	0	1	0	0	4	1	1	3	0	2	1	2	2	north
1017	F	0	1	0	0	0	4	2	0	3	0	1	1	3	2	center-south
3702	F	0	1	0	0	0	4	1	0	1	0	1	1	2	2	center-south
2143	F	1	0	1	0	0	4	3	1	3	0	2	1	2	2	center-south
2838	F	0	1	0	0	0	4	2	0	3	0	1	1	3	2	center-south
3336	F	0	1	0	0	0	4	3	1	3	0	2	1	2	2	center-south
2073	F	1	0	1	0	0	4	2	1	3	1	1	1	2	2	center-south
34	F	0	1	0	0	0	2	1	0	1	0	1	1	2	2	center-south
3162	M	0	1	0	0	0	4	1	0	0	0	1	1	2	2	center-south
3449	F	1	0	1	0	1	3	1	1	3	1	1	1	2	2	center-south
1130	F	0	0	1	1	0	4	4	1	3	0	4	2	2	2	center-south
1641	M	0	1	0	0	0	4	1	0	1	0	1	1	3	2	center-south
1871	F	0	0	0	1	0	4	2	1	3	0	2	1	2	2	center-south
1875	F	0	0	0	1	0	4	1	0	2	1	2	1	2	2	center-south
3475	M	0	1	0	0	0	1	1	1	3	0	1	1	2	2	center-south
2087	F	0	0	1	0	0	2	2	1	2	1	2	1	2	2	center-south
2221	F	0	0	1	0	0	3	3	1	2	0	1	1	2	2	center-south
2401	M	0	1	0	0	0	1	1	0	0	0	1	1	3	2	center-south
30	M	0	0	0	1	0	2	4	1	2	0	1	1	1	2	center-south
975	F	0	1	0	0	0	1	3	0	3	0	2	1	3	2	north
2794	F	0	1	0	0	0	4	3	0	2	0	1	1	3	2	north
3799	F	1	1	0	0	0	4	2	1	3	1	2	1	2	2	north
853	F	0	0	1	0	0	4	2	1	0	0	4	2	2	2	north
2821	F	0	0	0	0	1	4	1	0	2	0	1	1	3	2	north
651	F	0	1	0	0	0	3	2	0	1	0	2	1	2	2	north
1336	F	1	0	1	0	0	4	3	1	3	0	1	1	2	2	north
1338	F	0	1	0	0	0	2	1	0	1	0	2	1	2	2	north
2640	F	0	0	0	1	0	4	3	0	3	0	1	1	2	2	north
3714	F	0	1	0	0	0	4	2	0	0	0	1	1	2	2	north
912	F	0	1	0	0	0	4	1	0	1	0	1	1	3	2	north
2886	F	0	1	0	0	0	4	3	0	0	0	1	1	1	2	north
2887	F	0	1	0	0	0	4	3	0	0	0	1	1	1	2	north
776	F	0	1	0	0	0	3	1	0	3	0	1	1	3	2	north
3875	M	0	1	0	0	0	2	2	1	0	0	1	1	2	2	north
1085	F	0	1	0	0	0	4	2	0	1	0	2	1	2	2	north
452	F	0	1	0	0	0	2	2	0	1	0	1	1	3	2	north
2720	M	0	1	0	0	0	4	1	0	1	0	1	1	3	2	center-south
2969	F	0	1	0	0	0	2	2	1	2	0	1	1	2	2	north
3435	M	0	1	0	0	0	2	1	0	1	0	1	1	2	2	north
3646	F	0	0	0	1	0	4	3	1	2	0	1	1	2	2	north
4421	F	0	1	0	0	0	3	1	0	0	0	1	1	2	2	north
587	F	0	1	0	0	0	1	1	0	2	0	2	1	2	2	north
4328	F	1	0	1	0	0	2	2	1	3	0	1	1	3	2	north
1146	F	1	0	1	0	0	2	4	1	3	1	1	1	2	2	north
3479	F	0	1	0	0	0	2	1	0	3	0	1	1	2	2	north
3709	F	0	1	0	0	0	4	1	0	0	0	1	1	2	2	north
4199	F	0	1	0	0	0	2	2	0	1	0	1	1	3	2	north
2541	F	0	0	0	1	0	4	1	0	0	0	2	1	2	2	north
4009	F	0	0	0	1	0	4	1	1	3	0	1	1	3	2	north
3708	F	0	1	0	0	0	4	1	0	1	0	1	1	3	2	north
1114	F	1	0	1	0	0	3	3	1	2	1	4	2	2	2	north
2115	F	1	0	1	0	0	3	1	1	2	0	2	1	3	2	north
1192	F	0	1	0	0	0	4	1	1	1	0	2	1	3	2	north
414	F	0	1	0	0	0	3	4	0	3	0	1	1	2	2	north
546	F	0	1	0	0	0	3	3	0	2	0	1	1	2	2	north
1128	F	0	0	0	0	1	4	2	1	3	1	4	2	2	2	north
1596	M	0	0	0	0	1	4	2	1	2	0	1	1	3	2	north
1922	F	0	1	0	0	0	4	1	0	3	0	2	1	2	2	north
3142	F	0	1	0	0	0	2	1	0	0	0	1	1	2	2	north
3667	M	0	0	0	1	0	2	2	1	1	0	1	1	2	2	north
458	M	0	1	0	0	0	4	2	1	2	0	1	1	3	2	north
576	F	1	0	0	0	1	4	4	0	3	0	2	1	2	2	north
113	F	1	0	0	0	1	4	1	1	3	0	2	1	3	2	north
118	F	0	1	0	0	0	4	1	0	0	0	1	1	2	2	north
1856	F	0	1	0	0	0	2	1	1	2	0	1	1	2	2	north
560	F	0	1	0	0	0	4	1	0	1	0	1	1	3	2	north
3235	F	0	1	0	0	0	1	1	0	2	0	1	1	2	2	north
937	F	1	0	0	0	1	4	2	1	3	0	2	1	2	2	north
1421	F	0	1	0	0	0	4	2	1	3	0	1	1	3	2	north
3358	M	1	0	0	0	1	4	4	1	2	1	1	1	2	2	north
2058	F	0	1	0	0	0	4	2	0	2	0	2	1	2	2	north
1721	F	0	1	0	0	0	4	1	0	3	0	1	1	2	2	north
3323	F	0	0	0	0	1	4	2	0	3	0	1	1	3	2	north
1073	M	0	1	0	0	0	4	2	0	0	0	1	1	3	2	north
1375	F	0	1	0	0	0	4	4	0	3	1	4	2	2	2	north
2700	F	0	1	0	0	0	3	2	0	1	0	3	1	2	2	north
2227	F	0	1	0	0	0	4	2	0	3	1	3	2	2	2	north
3209	M	0	1	0	0	0	2	2	0	3	0	1	1	2	2	north
1076	F	0	1	0	0	0	4	1	0	2	0	1	1	2	2	north
2990	F	1	0	0	0	1	3	3	1	3	0	2	1	2	2	north
1747	F	0	0	0	1	0	2	3	0	3	0	1	1	2	2	north
828	F	1	0	0	1	0	4	2	0	3	0	1	1	3	2	north
2578	F	1	0	0	0	1	4	2	1	3	1	2	1	3	2	north
496	M	1	0	1	0	0	1	3	1	3	0	1	1	2	2	north
1965	F	0	0	0	1	0	4	1	1	3	0	1	1	2	2	north
3259	F	0	0	0	1	0	4	2	0	3	1	4	2	2	2	north
4389	F	0	1	0	0	0	4	3	0	1	1	1	1	2	2	north
915	F	1	1	0	0	0	4	1	1	3	0	2	1	2	2	north
936	M	0	1	0	0	0	4	1	1	2	0	2	1	3	2	north
919	F	1	0	1	0	0	4	3	1	3	0	2	1	2	2	north
1905	F	0	0	0	1	0	4	3	1	3	0	3	1	2	2	north
2944	F	0	0	0	1	0	4	1	0	2	0	2	1	2	2	north
2608	F	0	0	0	1	0	4	1	0	2	0	2	1	2	2	north
2873	F	1	0	1	0	0	4	2	1	2	0	1	1	3	2	north
1843	F	0	0	0	1	0	4	1	0	1	1	3	1	3	2	north
3086	M	0	0	0	1	0	1	2	0	2	0	1	1	2	2	north
3499	M	0	0	0	1	0	3	2	1	3	0	1	1	2	2	north
2318	M	0	0	0	1	0	4	1	0	1	0	1	1	2	2	north
1878	F	1	0	1	0	0	4	2	1	3	0	2	1	2	2	north
206	F	0	0	0	1	0	3	3	0	3	0	1	1	2	2	north
1917	F	1	0	1	0	0	4	2	1	2	0	2	1	2	2	north
850	M	0	1	0	0	0	4	1	1	2	0	1	1	2	2	north
929	F	0	0	1	0	0	4	4	1	2	1	3	2	3	2	north
1561	M	0	1	0	0	0	4	1	0	0	0	1	1	3	2	north
2338	F	1	0	1	1	0	3	4	0	3	0	1	1	2	2	north
4393	M	1	0	1	0	0	4	2	1	3	1	4	2	2	2	north
2010	M	0	1	0	0	0	4	3	1	1	0	1	1	3	2	north
4386	F	0	0	1	0	0	2	1	0	1	0	1	1	3	2	north
174	F	0	0	1	0	0	4	1	1	3	0	1	1	2	2	north
3075	M	0	0	1	0	0	3	2	0	3	0	1	1	2	2	north
1656	F	1	0	1	0	0	2	2	1	3	0	1	1	2	2	north
3043	M	1	0	0	1	0	4	2	1	3	0	1	1	2	2	north
3308	F	1	0	0	1	0	4	2	1	3	0	1	1	2	2	north
2141	F	0	1	0	0	0	3	1	0	3	0	1	1	2	2	north
1432	M	0	1	0	0	0	4	3	1	3	0	1	1	2	2	north
297	F	1	0	0	0	1	4	3	1	2	0	1	1	3	2	north
1165	F	1	0	1	0	0	3	1	0	1	0	1	1	3	2	north
1178	F	0	0	1	1	0	2	3	1	3	0	1	1	2	2	north
1472	F	0	1	0	0	0	4	2	0	2	0	2	1	3	2	north
1684	F	0	1	0	0	0	4	3	1	2	1	1	1	2	2	north
2483	M	0	0	0	1	0	1	1	0	0	0	1	1	3	2	north
2651	F	0	1	0	0	0	4	2	0	2	0	1	1	2	2	north
4330	F	0	0	0	1	0	3	1	1	3	0	1	1	3	2	north
1061	F	0	1	0	0	0	4	1	1	2	0	2	1	2	2	north
2471	F	0	1	0	0	0	4	1	0	1	1	3	1	2	2	north
2609	M	1	0	0	0	1	3	1	1	3	1	4	2	2	2	north
3997	F	0	1	0	0	0	4	1	0	0	0	1	1	2	2	north
2573	F	0	0	0	0	1	4	2	0	2	1	4	2	2	2	north
3405	F	0	1	0	0	0	3	2	0	2	0	2	1	3	2	north
3810	F	0	0	0	1	0	4	1	1	3	0	2	1	2	2	north
3988	F	0	1	0	0	0	2	2	0	2	0	1	1	2	2	north
4162	F	1	0	1	0	0	4	3	1	3	0	1	1	2	2	north
4005	F	0	1	0	0	0	4	2	0	2	0	1	1	1	2	north
3413	F	0	0	0	1	0	4	1	1	1	0	1	1	3	2	north
615	F	1	0	0	0	1	4	3	1	3	1	3	1	2	2	north
2901	F	1	0	1	0	0	4	2	0	3	0	1	1	3	2	north
3513	F	0	1	0	0	0	4	2	1	3	0	2	1	2	2	north
1366	F	0	1	0	0	0	4	4	0	1	0	1	1	3	2	north
1774	F	0	1	0	0	0	4	2	0	3	0	1	1	2	2	north
3117	F	0	1	0	0	0	4	4	0	3	0	2	1	2	2	north
1293	M	0	0	0	1	0	2	3	1	3	0	2	1	2	2	north
1453	F	1	0	0	1	0	2	2	1	3	0	1	1	2	2	north
2836	M	0	1	0	0	0	4	1	0	1	0	2	1	3	2	north
553	M	1	1	0	0	0	4	1	1	3	0	2	1	3	2	north
704	F	0	1	0	0	0	4	2	0	2	0	1	1	3	2	north
1021	F	1	0	1	0	0	3	2	1	3	0	1	1	3	2	north
2793	F	1	0	0	1	0	4	2	1	2	0	1	1	2	2	north
3663	F	1	0	0	1	0	3	3	0	1	0	1	1	3	2	north
3757	F	1	1	0	0	0	4	1	1	2	0	1	1	2	2	north
964	F	1	0	0	1	0	4	1	1	2	1	3	1	2	2	center-south
64	F	0	1	0	0	0	4	1	1	3	0	1	1	2	2	center-south
1693	F	0	1	0	0	0	2	2	0	1	0	1	1	2	2	center-south
3384	M	0	1	0	0	0	2	3	0	3	0	1	1	2	2	center-south
3560	F	1	0	0	1	0	4	4	1	3	1	2	1	2	2	center-south
2501	M	1	0	0	1	1	3	2	0	3	0	1	1	2	2	center-south
8	M	0	0	0	0	1	4	1	1	2	1	2	1	2	2	center-south
2707	M	1	0	0	1	0	4	3	1	3	0	2	1	3	2	center-south
4233	F	0	0	0	1	0	3	3	1	3	0	1	1	2	2	center-south
2648	M	0	1	0	0	0	4	1	1	1	0	1	1	3	2	center-south
1984	M	1	0	0	1	0	2	1	1	3	0	1	1	2	2	center-south
4088	F	1	0	1	0	0	3	3	1	3	1	1	1	2	2	center-south
3672	F	0	0	0	1	0	4	1	1	3	0	1	1	2	2	center-south
4197	M	0	1	0	0	0	4	1	1	3	1	4	2	3	2	center-south
41	F	0	0	0	1	0	2	1	1	3	0	2	1	2	2	center-south
196	F	1	0	1	0	0	4	2	0	2	1	2	1	2	2	center-south
489	F	0	1	0	0	0	4	3	1	3	0	1	1	3	2	center-south
522	F	1	0	1	0	0	4	1	1	3	0	1	1	2	2	center-south
203	F	0	1	0	0	0	1	1	0	1	0	1	1	3	2	center-south
3417	F	0	1	0	0	0	4	1	1	1	1	3	2	2	2	north
572	M	0	0	0	1	0	4	1	1	3	0	1	1	3	2	north
1065	M	0	1	0	0	0	3	1	0	1	0	1	1	2	2	center-south
3523	M	0	1	0	0	0	4	2	0	2	0	1	1	2	2	center-south
3790	F	0	0	0	1	0	4	1	1	3	0	1	1	3	2	center-south
847	M	0	1	0	0	0	2	2	0	2	0	1	1	2	2	center-south
2724	F	0	0	0	1	0	4	3	0	3	0	3	1	2	2	center-south
708	F	0	1	0	0	0	4	3	1	3	0	1	1	2	2	north
3257	M	0	1	0	0	0	3	1	0	1	0	1	1	2	2	north
2580	F	1	0	1	1	0	4	4	1	3	0	1	1	3	2	north
[truncated: 2,426 more rows]
